# Supplementary material for: Genomic Microevolution of Vibrio cholerae O1, Lake Tanganyika Basin, Africa
Source: Emerg Infect Dis. 2023 Jan;29(1):149–53. doi: 10.3201/eid2901.220641 (PMC9796204; doi:10.3201/eid2901.220641)
Supplement: Appendix 2 — Genomic data and metadata for the genomes analyzed in study of microevolution of Vibrio cholerae O1 in the Lake Tanganyika basin. [file 22-0641-Techapp-s2.xlsx]

## Sheet: Appendix 2_Table 1
Article DOI: https://doi.org/10.3201/eid2901.220641
Genomic Microevolution of Vibrio cholerae O1, Lake Tanganyika Basin, Africa
Appendix 2 Table 1. Characteristics of the 96 human and environmental Vibrio cholerae O1 analyzed in this study*
	Metadata and phenotypic data of the 96 human and environmental V. cholerae strains analyzed								Genomic characteristics of the 96 human and environmental strains analysed in this study									Antimicrobial resistance determinants present in the 96 genomes
Strain ID	Year or date of isolation	Place of isolation	Sample source	Serotype	MIC NAL (mg/L)	MIC CIP (mg/L)	Antimicrobial resistance pattern		ctxA	ctxB	rfbO1	tcpA	wbeT	Wave & Transmission	MLST	VSP-II_composition		gyrA	gyrB	parC	parE	rpoB	strA [aph(3)-Ib]	strB [aph(6)-Id]	dfrA1	floR	sul2	SXT	VC_0202	VC_0303	VC_1319	VC_1320	VC_1577	VC_1578	VC_1579	VC_0715	VC_A0637
CNRVC160432	2016	Kinshasa, DRC	Human	Inaba	24	0.023	SSS, SXT, FUR, PMB, NAL, STR, O129		Wild type	T115C, T203C (ctxB1)	O1	Wild Type El Tor	Del_TGTAC (nt 24,28); G387A	3, T10d	515	VSP-II (Del VC_0495-VC_0498::ISVch4_inVC_0495)		S83I	Wild type	Wild type	Wild type	Wild type	strA [aph(3)-Ib]	strB [aph(6)-Id]	dfrA1	floR	sul2	ICEVchInd5	Wild type	Wild type	Wild type	Wild type	Wild type	Wild type	Wild type	C505T (R169C)	C13T (Q5-to-Stop)
CNRVC160422	2016	Lubumbashi, DRC	Human	Inaba	48	0.032	SSS, SXT, FUR, PMB, NAL, STR, O129		Wild type	T115C, T203C (ctxB1)	O1	Wild Type El Tor	Del_TGTAC (nt 24,28); G387A	3, T10d	515	VSP-II (Del VC_0495-VC_0498::ISVch4_inVC_0495)		S83I	Wild type	Wild type	Wild type	Wild type	strA [aph(3)-Ib]	strB [aph(6)-Id]	dfrA1	floR	sul2	ICEVchInd5	Wild type	Wild type	Wild type	Wild type	Wild type	Wild type	Wild type	C505T (R169C)	C13T (Q5-to-Stop)
CNRVC160423	2016	Lubumbashi, DRC	Human	Inaba	32	0.032	SSS, SXT, FUR, PMB, NAL, STR, O129		Wild type	T115C, T203C (ctxB1)	O1	Wild Type El Tor	Del_TGTAC (nt 24,28); G387A	3, T10d	515	VSP-II (Del VC_0495-VC_0498::ISVch4_inVC_0495)		S83I	Wild type	Wild type	Wild type	Wild type	strA [aph(3)-Ib]	strB [aph(6)-Id]	dfrA1	floR	sul2	ICEVchInd5	Wild type	Wild type	Wild type	Wild type	Wild type	Wild type	Wild type	C505T (R169C)	C13T (Q5-to-Stop)
CNRVC160424	2016	Lubumbashi, DRC	Human	Inaba	48	0.032	SSS, SXT, FUR, PMB, NAL, STR, O129		Wild type	T115C, T203C (ctxB1)	O1	Wild Type El Tor	Del_TGTAC (nt 24,28); G387A	3, T10d	515	VSP-II (Del VC_0495-VC_0498::ISVch4_inVC_0495)		S83I	Wild type	Wild type	Wild type	Wild type	strA [aph(3)-Ib]	strB [aph(6)-Id]	dfrA1	floR	sul2	ICEVchInd5	Wild type	Wild type	Wild type	Wild type	Wild type	Wild type	Wild type	C505T (R169C)	C13T (Q5-to-Stop)
CNRVC160430	2016	Kinshasa, DRC	Human	Inaba	32	0.032	SSS, SXT, FUR, PMB, NAL, STR, O129		Wild type	T115C, T203C (ctxB1)	O1	Wild Type El Tor	Del_TGTAC (nt 24,28); G387A	3, T10d	515	VSP-II (Del VC_0495-VC_0498::ISVch4_inVC_0495)		S83I	Wild type	Wild type	Wild type	Wild type	strA [aph(3)-Ib]	strB [aph(6)-Id]	dfrA1	floR	sul2	ICEVchInd5	Wild type	Wild type	Wild type	Wild type	Wild type	Wild type	Wild type	C505T (R169C)	C13T (Q5-to-Stop)
CNRVC150046	2015	Uvira, DRC	Human	Ogawa	>256	0.25	SSS, SXT, FUR, PMB, NAL, CIPDS, STR, O129		Wild type	T115C, T203C (ctxB1)	O1	Wild Type El Tor	G387A	3, T10e	69	VSP-II (Del VC_0495-VC_0498::ISVch4_inVC_0495)		S83I	Wild type	S85L	Wild type	Wild type	strA [aph(3)-Ib]	strB [aph(6)-Id]	dfrA1	floR	sul2	ICEVchInd5	Wild type	Wild type	Wild type	Wild type	Wild type	Wild type	Wild type	C505T (R169C)	C13T (Q5-to-Stop)
CNRVC150070	2015	Uvira, DRC	Human	Ogawa	>256	0.25	SSS, SXT, FUR, PMB, NAL, CIPDS, STR, O129		Wild type	T115C, T203C (ctxB1)	O1	Wild Type El Tor	G387A	3, T10e	69	VSP-II (Del VC_0495-VC_0498::ISVch4_inVC_0495)		S83I	Wild type	S85L	Wild type	Wild type	strA [aph(3)-Ib]	strB [aph(6)-Id]	dfrA1	floR	sul2	ICEVchInd5	Wild type	Wild type	Wild type	Wild type	Wild type	Wild type	Wild type	C505T (R169C)	C13T (Q5-to-Stop)
CNRVC160434	2015	Bunia, DRC	Human	Inaba	>256	0.25	SSS, SXT, FUR, PMB, NAL, CIPDS, STR, O129		Wild type	T115C, T203C (ctxB1)	O1	Wild Type El Tor	Del_TGTAC (nt 24,28); G387A	3, T10d	515	VSP-II (Del VC_0495-VC_0498::ISVch4_inVC_0495)		S83I	Wild type	S85L	Wild type	Wild type	strA [aph(3)-Ib]	strB [aph(6)-Id]	dfrA1	floR	sul2	ICEVchInd5	Wild type	Wild type	Wild type	Wild type	Wild type	Wild type	Wild type	C505T (R169C)	C13T (Q5-to-Stop)
CNRVC160436	2015	Uvira, DRC	Human	Ogawa	>256	0.25	SSS, SXT, FUR, PMB, NAL, CIPDS, STR, O129		Wild type	T115C, T203C (ctxB1)	O1	Wild Type El Tor	G387A	3, T10e	69	VSP-II (Del VC_0495-VC_0498::ISVch4_inVC_0495)		S83I, A220T	Wild type	S85L	Wild type	Wild type	strA [aph(3)-Ib]	strB [aph(6)-Id]	dfrA1	floR	sul2	ICEVchInd5	Wild type	Wild type	Wild type	Wild type	Wild type	Wild type	Wild type	C505T (R169C)	C13T (Q5-to-Stop)
CNRVC160438	2015	Uvira, DRC	Human	Ogawa	>256	0.25	SSS, SXT, FUR, PMB, NAL, CIPDS, STR, O129		Wild type	T115C, T203C (ctxB1)	O1	Wild Type El Tor	G387A	3, T10e	69	VSP-II (Del VC_0495-VC_0498::ISVch4_inVC_0495)		S83I	Wild type	S85L	Wild type	Wild type	strA [aph(3)-Ib]	strB [aph(6)-Id]	dfrA1	floR	sul2	ICEVchInd5	Wild type	Wild type	Wild type	Wild type	Wild type	Wild type	Wild type	C505T (R169C)	C13T (Q5-to-Stop)
CNRVC160439	2015	Uvira, DRC	Human	Ogawa	>256	0.25	SSS, SXT, FUR, PMB, NAL, CIPDS, STR, O129		Wild type	T115C, T203C (ctxB1)	O1	Wild Type El Tor	G387A	3, T10e	69	VSP-II (Del VC_0495-VC_0498::ISVch4_inVC_0495)		S83I	Wild type	S85L	Wild type	Wild type	strA [aph(3)-Ib]	strB [aph(6)-Id]	dfrA1	floR	sul2	ICEVchInd5	Wild type	Wild type	Wild type	Wild type	Wild type	Wild type	Wild type	C505T (R169C)	C13T (Q5-to-Stop)
CNRVC160440	2015	Uvira, DRC	Human	Ogawa	>256	0.25	SSS, SXT, FUR, PMB, NAL, CIPDS, STR, O129		Wild type	T115C, T203C (ctxB1)	O1	Wild Type El Tor	G387A	3, T10e	69	VSP-II (Del VC_0495-VC_0498::ISVch4_inVC_0495)		S83I	Wild type	S85L	Wild type	Wild type	strA [aph(3)-Ib]	strB [aph(6)-Id]	dfrA1	floR	sul2	ICEVchInd5	Wild type	Wild type	Wild type	Wild type	Wild type	Wild type	Wild type	C505T (R169C)	C13T (Q5-to-Stop)
CNRVC160441	2015	Uvira, DRC	Human	Ogawa	>256	0.25	SSS, SXT, FUR, PMB, NAL, CIPDS, STR, O129		Wild type	T115C, T203C (ctxB1)	O1	Wild Type El Tor	G387A	3, T10e	69	VSP-II (Del VC_0495-VC_0498::ISVch4_inVC_0495)		S83I	Wild type	S85L	Wild type	Wild type	strA [aph(3)-Ib]	strB [aph(6)-Id]	dfrA1	floR	sul2	ICEVchInd5	Wild type	Wild type	Wild type	Wild type	Wild type	Wild type	Wild type	C505T (R169C)	C13T (Q5-to-Stop)
CNRVC160443	2015	Uvira, DRC	Human	Ogawa	>256	0.25	SSS, SXT, FUR, PMB, NAL, CIPDS, STR, O129		Wild type	T115C, T203C (ctxB1)	O1	Wild Type El Tor	G387A	3, T10e	69	VSP-II (Del VC_0495-VC_0498::ISVch4_inVC_0495)		S83I	Wild type	S85L	Wild type	Wild type	strA [aph(3)-Ib]	strB [aph(6)-Id]	dfrA1	floR	sul2	ICEVchInd5	Wild type	Wild type	Wild type	Wild type	Wild type	Wild type	Wild type	C505T (R169C)	C13T (Q5-to-Stop)
CNRVC160444	2015	Uvira, DRC	Human	Ogawa	>256	0.25	SSS, SXT, FUR, PMB, NAL, CIPDS, STR, O129		Wild type	T115C, T203C (ctxB1)	O1	Wild Type El Tor	G387A	3, T10e	69	VSP-II (Del VC_0495-VC_0498::ISVch4_inVC_0495)		S83I	Wild type	S85L	Wild type	Wild type	strA [aph(3)-Ib]	strB [aph(6)-Id]	dfrA1	floR	sul2	ICEVchInd5	Wild type	Wild type	Wild type	Wild type	Wild type	Wild type	Wild type	C505T (R169C)	C13T (Q5-to-Stop)
CNRVC160448	2016	Uvira, DRC	Human	Ogawa	>256	0.25	SSS, SXT, FUR, PMB, NAL, CIPDS, STR, O129		Wild type	T115C, T203C (ctxB1)	O1	Wild Type El Tor	G387A	3, T10e	69	VSP-II (Del VC_0495-VC_0498::ISVch4_inVC_0495)		S83I	Wild type	S85L	Wild type	Wild type	strA [aph(3)-Ib]	strB [aph(6)-Id]	dfrA1	floR	sul2	ICEVchInd5	Wild type	Wild type	Wild type	Wild type	Wild type	Wild type	Wild type	C505T (R169C)	C13T (Q5-to-Stop)
CNRVC160457	2015	Kalemie, DRC	Human	Ogawa	>256	0.25	SSS, SXT, FUR, PMB, NAL, CIPDS, STR, O129		Wild type	T115C, T203C (ctxB1)	O1	Wild Type El Tor	G387A	3, T10e	69	VSP-II (Del VC_0495-VC_0498::ISVch4_inVC_0495)		S83I	Wild type	S85L	Wild type	Wild type	strA [aph(3)-Ib]	strB [aph(6)-Id]	dfrA1	floR	sul2	ICEVchInd5	Wild type	Wild type	Wild type	Wild type	Wild type	Wild type	Wild type	C505T (R169C)	C13T (Q5-to-Stop)
CNRVC160460	2016	Kalemie, DRC	Human	Ogawa	>256	0.25	SSS, SXT, FUR, PMB, NAL, CIPDS, STR, O129		Wild type	T115C, T203C (ctxB1)	O1	Wild Type El Tor	G387A	3, T10e	69	VSP-II (Del VC_0495-VC_0498::ISVch4_inVC_0495)		S83I	Wild type	S85L	Wild type	Wild type	strA [aph(3)-Ib]	strB [aph(6)-Id]	dfrA1	floR	sul2	ICEVchInd5	Wild type	Wild type	Wild type	Wild type	Wild type	Wild type	Wild type	C505T (R169C)	C13T (Q5-to-Stop)
CNRVC170304	2017	Uvira, DRC	Human	Ogawa	>256	0.25	SSS, SXT, FUR, PMB, NAL, CIPDS, STR, O129		Wild type	T115C, T203C (ctxB1)	O1	Wild Type El Tor	G387A	3, T10e	69	VSP-II (Del VC_0495-VC_0498::ISVch4_inVC_0495)		S83I	Wild type	S85L	Wild type	Wild type	strA [aph(3)-Ib]	strB [aph(6)-Id]	dfrA1	floR	sul2	ICEVchInd5	Wild type	Wild type	Wild type	Wild type	Wild type	Wild type	Wild type	C505T (R169C)	C13T (Q5-to-Stop)
CNRVC170305	2017	Uvira, DRC	Human	Ogawa	>256	0.25	SSS, SXT, FUR, PMB, NAL, CIPDS, STR, O129		Wild type	T115C, T203C (ctxB1)	O1	Wild Type El Tor	G387A	3, T10e	69	VSP-II (Del VC_0495-VC_0498::ISVch4_inVC_0495)		S83I	Wild type	S85L	Wild type	Wild type	strA [aph(3)-Ib]	strB [aph(6)-Id]	dfrA1	floR	sul2	ICEVchInd5	Wild type	Wild type	Wild type	Wild type	Wild type	Wild type	Wild type	C505T (R169C)	C13T (Q5-to-Stop)
CNRVC170306	2017	Uvira, DRC	Human	Ogawa	>256	0.25	SSS, SXT, FUR, PMB, NAL, CIPDS, STR, O129		Wild type	T115C, T203C (ctxB1)	O1	Wild Type El Tor	G387A	3, T10e	69	VSP-II (Del VC_0495-VC_0498::ISVch4_inVC_0495)		S83I	Wild type	S85L	Wild type	Wild type	strA [aph(3)-Ib]	strB [aph(6)-Id]	dfrA1	floR	sul2	ICEVchInd5	Wild type	Wild type	Wild type	Wild type	Wild type	Wild type	Wild type	C505T (R169C)	C13T (Q5-to-Stop)
CNRVC170307	2017	Uvira, DRC	Human	Ogawa	>256	0.25	SSS, SXT, FUR, PMB, NAL, CIPDS, STR, O129		Wild type	T115C, T203C (ctxB1)	O1	Wild Type El Tor	G387A	3, T10e	69	VSP-II (Del VC_0495-VC_0498::ISVch4_inVC_0495)		S83I	Wild type	S85L	Wild type	Wild type	strA [aph(3)-Ib]	strB [aph(6)-Id]	dfrA1	floR	sul2	ICEVchInd5	Wild type	Wild type	Wild type	Wild type	Wild type	Wild type	Wild type	C505T (R169C)	C13T (Q5-to-Stop)
CNRVC170308	2017	Uvira, DRC	Human	Ogawa	>256	0.25	FUR, PMB, NAL, CIPDS, O129		Wild type	T115C, T203C (ctxB1)	O1	Wild Type El Tor	G387A	3, T10e	69	VSP-II (Del VC_0495-VC_0498::ISVch4_inVC_0495)		S83I	Wild type	S85L	Wild type	Wild type	/	/	dfrA1	/	/	ICEVchInd5 (10 kb internal deletion encompassing strAB, sul2 and floR)	Wild type	Wild type	Wild type	Wild type	Wild type	Wild type	Wild type	C505T (R169C)	C13T (Q5-to-Stop)
CNRVC170309	2017	Uvira, DRC	Human	Ogawa	>256	0.25	SSS, SXT, FUR, PMB, NAL, CIPDS, STR, O129		Wild type	T115C, T203C (ctxB1)	O1	Wild Type El Tor	G387A	3, T10e	69	VSP-II (Del VC_0495-VC_0498::ISVch4_inVC_0495)		S83I	Wild type	S85L	Wild type	Wild type	strA [aph(3)-Ib]	strB [aph(6)-Id]	dfrA1	floR	sul2	ICEVchInd5	Wild type	Wild type	Wild type	Wild type	Wild type	Wild type	Wild type	C505T (R169C)	C13T (Q5-to-Stop)
CNRVC170310	2017	Uvira, DRC	Human	Ogawa	>256	0.25	SSS, SXT, FUR, PMB, NAL, CIPDS, STR, O129		Wild type	T115C, T203C (ctxB1)	O1	Wild Type El Tor	G387A	3, T10e	69	VSP-II (Del VC_0495-VC_0498::ISVch4_inVC_0495)		S83I	Wild type	S85L	Wild type	Wild type	strA [aph(3)-Ib]	strB [aph(6)-Id]	dfrA1	floR	sul2	ICEVchInd5	Wild type	Wild type	Wild type	Wild type	Wild type	Wild type	Wild type	C505T (R169C)	C13T (Q5-to-Stop)
CNRVC170311	2017	Uvira, DRC	Human	Ogawa	>256	0.25	SSS, SXT, FUR, PMB, NAL, CIPDS, STR, O129		Wild type	T115C, T203C (ctxB1)	O1	Wild Type El Tor	G387A	3, T10e	69	VSP-II (Del VC_0495-VC_0498::ISVch4_inVC_0495)		S83I	Wild type	S85L	Wild type	Wild type	strA [aph(3)-Ib]	strB [aph(6)-Id]	dfrA1	floR	sul2	ICEVchInd5	Wild type	Wild type	Wild type	Wild type	Wild type	Wild type	Wild type	C505T (R169C)	C13T (Q5-to-Stop)
CNRVC170312	2017	Uvira, DRC	Human	Ogawa	>256	0.25	SSS, SXT, FUR, PMB, NAL, CIPDS, STR, O129		Wild type	T115C, T203C (ctxB1)	O1	Wild Type El Tor	G387A	3, T10e	69	VSP-II (Del VC_0495-VC_0498::ISVch4_inVC_0495)		S83I	Wild type	S85L	Wild type	Wild type	strA [aph(3)-Ib]	strB [aph(6)-Id]	dfrA1	floR	sul2	ICEVchInd5	Wild type	Wild type	Wild type	Wild type	Wild type	Wild type	Wild type	C505T (R169C)	C13T (Q5-to-Stop)
CNRVC170313	2017	Uvira, DRC	Human	Ogawa	>256	0.25	SSS, SXT, FUR, PMB, NAL, CIPDS, STR, O129		Wild type	T115C, T203C (ctxB1)	O1	Wild Type El Tor	G387A	3, T10e	69	VSP-II (Del VC_0495-VC_0498::ISVch4_inVC_0495)		S83I	Wild type	S85L	Wild type	Wild type	strA [aph(3)-Ib]	strB [aph(6)-Id]	dfrA1	floR	sul2	ICEVchInd5	Wild type	Wild type	Wild type	Wild type	Wild type	Wild type	Wild type	C505T (R169C)	C13T (Q5-to-Stop)
CNRVC170314	2017	Uvira, DRC	Human	Ogawa	>256	0.25	SSS, SXT, FUR, PMB, NAL, CIPDS, STR, O129		Wild type	T115C, T203C (ctxB1)	O1	Wild Type El Tor	G387A	3, T10e	69	VSP-II (Del VC_0495-VC_0498::ISVch4_inVC_0495)		S83I	Wild type	S85L	Wild type	Wild type	strA [aph(3)-Ib]	strB [aph(6)-Id]	dfrA1	floR	sul2	ICEVchInd5	Wild type	Wild type	Wild type	Wild type	Wild type	Wild type	Wild type	C505T (R169C)	C13T (Q5-to-Stop)
CNRVC170315	2017	Uvira, DRC	Human	Ogawa	>256	0.25	SSS, SXT, FUR, PMB, NAL, CIPDS, STR, O129		Wild type	T115C, T203C (ctxB1)	O1	Wild Type El Tor	G387A	3, T10e	69	VSP-II (Del VC_0495-VC_0498::ISVch4_inVC_0495)		S83I	Wild type	S85L	Wild type	Wild type	strA [aph(3)-Ib]	strB [aph(6)-Id]	dfrA1	floR	sul2	ICEVchInd5	Wild type	Wild type	Wild type	Wild type	Wild type	Wild type	Wild type	C505T (R169C)	C13T (Q5-to-Stop)
CNRVC180009	2018-02-16	Uvira, DRC	Human	Ogawa	>256	0.25	SSS, SXT, FUR, PMB, NAL, CIPDS, STR, O129		Wild type	T115C, T203C (ctxB1)	O1	Wild Type El Tor	G387A	3, T10e	69	VSP-II (Del VC_0495-VC_0498::ISVch4_inVC_0495)		S83I	Wild type	S85L	Wild type	T1551G	strA [aph(3)-Ib]	strB [aph(6)-Id]	dfrA1	floR	sul2	ICEVchInd5	Wild type	Wild type	Wild type	Wild type	Wild type	Wild type	Wild type	C505T (R169C)	C13T (Q5-to-Stop)
CNRVC180010	2018-02-18	Uvira, DRC	Human	Ogawa	>256	0.25	SSS, SXT, FUR, PMB, NAL, CIPDS, STR, O129		Wild type	T115C, T203C (ctxB1)	O1	Wild Type El Tor	G387A	3, T10e	69	VSP-II (Del VC_0495-VC_0498::ISVch4_inVC_0495)		S83I	Wild type	S85L	Wild type	Wild type	strA [aph(3)-Ib]	strB [aph(6)-Id]	dfrA1	floR	sul2	ICEVchInd5	Wild type	Wild type	Wild type	Wild type	Wild type	Wild type	Wild type	C505T (R169C)	C13T (Q5-to-Stop)
CNRVC180014	2018-02-26	Uvira, DRC	Human	Ogawa	>256	0.25	SSS, SXT, FUR, PMB, NAL, CIPDS, STR, O129		Wild type	T115C, T203C (ctxB1)	O1	Wild Type El Tor	G387A	3, T10e	69	VSP-II (Del VC_0495-VC_0498::ISVch4_inVC_0495)		S83I	Wild type	S85L	Wild type	Wild type	strA [aph(3)-Ib]	strB [aph(6)-Id]	dfrA1	floR	sul2	ICEVchInd5	Wild type	Wild type	Wild type	Wild type	Wild type	Wild type	Wild type	C505T (R169C)	C13T (Q5-to-Stop)
CNRVC180015	2018-02-26	Uvira, DRC	Human	Ogawa	>256	0.25	SSS, SXT, FUR, PMB, NAL, CIPDS, STR, O129		Wild type	T115C, T203C (ctxB1)	O1	Wild Type El Tor	G387A	3, T10e	69	VSP-II (Del VC_0495-VC_0498::ISVch4_inVC_0495)		S83I	Wild type	S85L	Wild type	Wild type	strA [aph(3)-Ib]	strB [aph(6)-Id]	dfrA1	floR	sul2	ICEVchInd5	Wild type	Wild type	Wild type	Wild type	Wild type	Wild type	Wild type	C505T (R169C)	C13T (Q5-to-Stop)
CNRVC180041	2018-03-27	Uvira, DRC	Human	Ogawa	>256	0.25	SSS, SXT, FUR, PMB, NAL, CIPDS, STR, O129		Wild type	T115C, T203C (ctxB1)	O1	Wild Type El Tor	G387A	3, T10e	69	VSP-II (Del VC_0495-VC_0498::ISVch4_inVC_0495)		S83I	Wild type	S85L	Wild type	Wild type	strA [aph(3)-Ib]	strB [aph(6)-Id]	dfrA1	floR	sul2	ICEVchInd5	Wild type	Wild type	Wild type	Wild type	Wild type	Wild type	Wild type	C505T (R169C)	C13T (Q5-to-Stop)
CNRVC180042	2018-03-27	Uvira, DRC	Human	Ogawa	>256	0.25	SSS, SXT, FUR, PMB, NAL, CIPDS, STR, O129		Wild type	T115C, T203C (ctxB1)	O1	Wild Type El Tor	G387A	3, T10e	69	VSP-II (Del VC_0495-VC_0498::ISVch4_inVC_0495)		S83I	Wild type	S85L	Wild type	Wild type	strA [aph(3)-Ib]	strB [aph(6)-Id]	dfrA1	floR	sul2	ICEVchInd5	Wild type	Wild type	Wild type	Wild type	Wild type	Wild type	Wild type	C505T (R169C)	C13T (Q5-to-Stop)
CNRVC180043	2018-03-28	Uvira, DRC	Human	Ogawa	>256	0.25	SSS, SXT, FUR, PMB, NAL, CIPDS, STR, O129		Wild type	T115C, T203C (ctxB1)	O1	Wild Type El Tor	G387A	3, T10e	69	VSP-II (Del VC_0495-VC_0498::ISVch4_inVC_0495)		S83I	Wild type	S85L	Wild type	Wild type	strA [aph(3)-Ib]	strB [aph(6)-Id]	dfrA1	floR	sul2	ICEVchInd5	Wild type	Wild type	Wild type	Wild type	Wild type	Wild type	Wild type	C505T (R169C)	C13T (Q5-to-Stop)
CNRVC180044	2018-03-28	Uvira, DRC	Human	Ogawa	>256	0.25	SSS, SXT, FUR, PMB, NAL, CIPDS, STR, O129		Wild type	T115C, T203C (ctxB1)	O1	Wild Type El Tor	G387A	3, T10e	69	VSP-II (Del VC_0495-VC_0498::ISVch4_inVC_0495)		S83I	Wild type	S85L	Wild type	Wild type	strA [aph(3)-Ib]	strB [aph(6)-Id]	dfrA1	floR	sul2	ICEVchInd5	Wild type	Wild type	Wild type	Wild type	Wild type	Wild type	Wild type	C505T (R169C)	C13T (Q5-to-Stop)
CNRVC180045	2018-03-30	Uvira, DRC	Human	Ogawa	>256	0.25	SSS, SXT, FUR, PMB, NAL, CIPDS, STR, O129		Wild type	T115C, T203C (ctxB1)	O1	Wild Type El Tor	G387A	3, T10e	69	VSP-II (Del VC_0495-VC_0498::ISVch4_inVC_0495)		S83I	Wild type	S85L	Wild type	Wild type	strA [aph(3)-Ib]	strB [aph(6)-Id]	dfrA1	floR	sul2	ICEVchInd5	Wild type	Wild type	Wild type	Wild type	Wild type	Wild type	Wild type	C505T (R169C)	C13T (Q5-to-Stop)
CNRVC180046	2018	Uvira, DRC	Human	Ogawa	>256	0.25	SSS, SXT, FUR, PMB, NAL, CIPDS, STR, O129		Wild type	T115C, T203C (ctxB1)	O1	Wild Type El Tor	G387A	3, T10e	69	VSP-II (Del VC_0495-VC_0498::ISVch4_inVC_0495)		S83I	Wild type	S85L	Wild type	Wild type	strA [aph(3)-Ib]	strB [aph(6)-Id]	dfrA1	floR	sul2	ICEVchInd5	Wild type	Wild type	Wild type	Wild type	Wild type	Wild type	Wild type	C505T (R169C)	C13T (Q5-to-Stop)
CNRVC180047	2017	Uvira, DRC	Human	Ogawa	>256	0.25	SSS, SXT, FUR, PMB, NAL, CIPDS, STR, O129		Wild type	T115C, T203C (ctxB1)	O1	Wild Type El Tor	G387A	3, T10e	69	VSP-II (Del VC_0495-VC_0498::ISVch4_inVC_0495)		S83I	Wild type	S85L	Wild type	Wild type	strA [aph(3)-Ib]	strB [aph(6)-Id]	dfrA1	floR	sul2	ICEVchInd5	Wild type	Wild type	Wild type	Wild type	Wild type	Wild type	Wild type	C505T (R169C)	C13T (Q5-to-Stop)
CNRVC210002	June 2020	Uvira, DRC	Human	Ogawa	>256	0.25	SSS, SXT, FUR, PMB, NAL, CIPDS, STR, O129		Wild type	T115C, T203C (ctxB1)	O1	Wild Type El Tor	G387A	3, T10e	69	VSP-II (Del VC_0495-VC_0498::ISVch4_inVC_0495)		S83I	Wild type	S85L	Wild type	Wild type	strA [aph(3)-Ib]	strB [aph(6)-Id]	dfrA1	floR	sul2	ICEVchInd5	Wild type	Wild type	Wild type	Wild type	Wild type	Wild type	Wild type	C505T (R169C)	C13T (Q5-to-Stop)
CNRVC210004	December 2019	Uvira, DRC	Human	Ogawa	>256	0.25	SSS, SXT, FUR, PMB, NAL, CIPDS, STR, O129		Wild type	T115C, T203C (ctxB1)	O1	Wild Type El Tor	G387A	3, T10e	69	VSP-II (Del VC_0495-VC_0498::ISVch4_inVC_0495)		S83I	Wild type	S85L	Wild type	Wild type	strA [aph(3)-Ib]	strB [aph(6)-Id]	dfrA1	floR	sul2	ICEVchInd5	Wild type	Wild type	Wild type	Wild type	Wild type	Wild type	Wild type	C505T (R169C)	C13T (Q5-to-Stop)
CNRVC210006	October 2020	Uvira, DRC	Human	Ogawa	>256	0.25	SSS, SXT, FUR, PMB, NAL, CIPDS, STR, O129		Wild type	T115C, T203C (ctxB1)	C148T(H46Y)	Wild Type El Tor	G387A	3, T10e	69	VSP-II (Del VC_0495-VC_0498::ISVch4_inVC_0495)		S83I	Wild type	S85L	Wild type	Wild type	strA [aph(3)-Ib]	strB [aph(6)-Id]	dfrA1	floR	sul2	ICEVchInd5	Wild type	Wild type	Wild type	Wild type	Wild type	Wild type	Wild type	C505T (R169C)	C13T (Q5-to-Stop)
CNRVC210008	October 2020	Uvira, DRC	Human	Ogawa	>256	0.25	SSS, SXT, FUR, PMB, NAL, CIPDS, STR, O129		Wild type	T115C, T203C (ctxB1)	O1	Wild Type El Tor	G387A	3, T10e	69	VSP-II (Del VC_0495-VC_0498::ISVch4_inVC_0495)		S83I	Wild type	S85L	Wild type	Wild type	strA [aph(3)-Ib]	strB [aph(6)-Id]	dfrA1	floR	sul2	ICEVchInd5	Wild type	Wild type	Wild type	Wild type	Wild type	Wild type	Wild type	C505T (R169C)	C13T (Q5-to-Stop)
CNRVC210009	April 2020	Uvira, DRC	Human	Ogawa	>256	0.25	SSS, SXT, FUR, PMB, NAL, CIPDS, STR, O129		Wild type	T115C, T203C (ctxB1)	O1	Wild Type El Tor	G387A	3, T10e	69	VSP-II (Del VC_0495-VC_0498::ISVch4_inVC_0495)		S83I	Wild type	S85L	Wild type	Wild type	strA [aph(3)-Ib]	strB [aph(6)-Id]	dfrA1	floR	sul2	ICEVchInd5	Wild type	Wild type	Wild type	Wild type	Wild type	Wild type	Wild type	C505T (R169C)	C13T (Q5-to-Stop)
CNRVC210013	October 2020	Uvira, DRC	Human	Ogawa	>256	0.25	SSS, SXT, FUR, PMB, NAL, CIPDS, STR, O129		Wild type	T115C, T203C (ctxB1)	O1	Wild Type El Tor	G387A	3, T10e	69	VSP-II (Del VC_0495-VC_0498::ISVch4_inVC_0495)		S83I	Wild type	S85L	Wild type	Wild type	strA [aph(3)-Ib]	strB [aph(6)-Id]	dfrA1	floR	sul2	ICEVchInd5	Wild type	Wild type	Wild type	Wild type	Wild type	Wild type	Wild type	C505T (R169C)	C13T (Q5-to-Stop)
CNRVC210020	September 2020	Uvira, DRC	Human	Ogawa	>256	0.25	SSS, SXT, FUR, PMB, NAL, CIPDS, STR, O129		Wild type	T115C, T203C (ctxB1)	O1	Wild Type El Tor	G387A	3, T10e	69	VSP-II (Del VC_0495-VC_0498::ISVch4_inVC_0495)		S83I	Wild type	S85L	Wild type	Wild type	strA [aph(3)-Ib]	strB [aph(6)-Id]	dfrA1	floR	sul2	ICEVchInd5	Wild type	Wild type	Wild type	Wild type	Wild type	Wild type	Wild type	C505T (R169C)	C13T (Q5-to-Stop)
CNRVC210022	September 2020	Uvira, DRC	Human	Ogawa	>256	0.25	SSS, SXT, FUR, PMB, NAL, CIPDS, STR, O129		Wild type	T115C, T203C (ctxB1)	O1	Wild Type El Tor	G387A	3, T10e	69	VSP-II (Del VC_0495-VC_0498::ISVch4_inVC_0495)		S83I	Wild type	S85L	Wild type	Wild type	strA [aph(3)-Ib]	strB [aph(6)-Id]	dfrA1	floR	sul2	ICEVchInd5	Wild type	Wild type	Wild type	Wild type	Wild type	Wild type	Wild type	C505T (R169C)	C13T (Q5-to-Stop)
CNRVC210025	September 2020	Uvira, DRC	Human	Ogawa	>256	0.25	SSS, SXT, FUR, PMB, NAL, CIPDS, STR, O129		Wild type	T115C, T203C (ctxB1)	O1	Wild Type El Tor	G387A	3, T10e	69	VSP-II (Del VC_0495-VC_0498::ISVch4_inVC_0495)		S83I	Wild type	S85L	Wild type	Wild type	strA [aph(3)-Ib]	strB [aph(6)-Id]	dfrA1	floR	sul2	ICEVchInd5	Wild type	Wild type	Wild type	Wild type	Wild type	Wild type	Wild type	C505T (R169C)	C13T (Q5-to-Stop)
CNRVC210031	September 2020	Uvira, DRC	Human	Ogawa	>256	0.25	SSS, SXT, FUR, PMB, NAL, CIPDS, STR, O129		Wild type	T115C, T203C (ctxB1)	O1	Wild Type El Tor	G387A	3, T10e	69	VSP-II (Del VC_0495-VC_0498::ISVch4_inVC_0495)		S83I	Wild type	S85L	Wild type	Wild type	strA [aph(3)-Ib]	strB [aph(6)-Id]	dfrA1	floR	sul2	ICEVchInd5	Wild type	Wild type	Wild type	Wild type	Wild type	Wild type	Wild type	C505T (R169C)	C13T (Q5-to-Stop)
CNRVC210039	September 2020	Uvira, DRC	Human	Ogawa	>256	0.25	SSS, SXT, FUR, PMB, NAL, CIPDS, STR, O129		Wild type	T115C, T203C (ctxB1)	O1	Wild Type El Tor	G387A	3, T10e	69	VSP-II (Del VC_0495-VC_0498::ISVch4_inVC_0495)		S83I	Wild type	S85L	Wild type	Wild type	strA [aph(3)-Ib]	strB [aph(6)-Id]	dfrA1	floR	sul2	ICEVchInd5	Wild type	Wild type	Wild type	Wild type	Wild type	Wild type	Wild type	C505T (R169C)	C13T (Q5-to-Stop)
CNRVC210046	June 2020	Uvira, DRC	Human	Ogawa	>256	0.25	SSS, SXT, FUR, PMB, NAL, CIPDS, STR, O129		Wild type	T115C, T203C (ctxB1)	O1	Wild Type El Tor	G387A	3, T10e	69	VSP-II (Del VC_0495-VC_0498::ISVch4_inVC_0495)		S83I	Wild type	S85L	Wild type	Wild type	strA [aph(3)-Ib]	strB [aph(6)-Id]	dfrA1	floR	sul2	ICEVchInd5	Wild type	Wild type	Wild type	Wild type	Wild type	Wild type	Wild type	C505T (R169C)	C13T (Q5-to-Stop)
CNRVC210049	June 2020	Uvira, DRC	Human	Ogawa	>256	0.25	SSS, SXT, FUR, PMB, NAL, CIPDS, STR, O129		Wild type	T115C, T203C (ctxB1)	O1	Wild Type El Tor	G387A	3, T10e	69	VSP-II (Del VC_0495-VC_0498::ISVch4_inVC_0495)		S83I	Wild type	S85L	Wild type	Wild type	strA [aph(3)-Ib]	strB [aph(6)-Id]	dfrA1	floR	sul2	ICEVchInd5	Wild type	Wild type	Wild type	Wild type	Wild type	Wild type	Wild type	C505T (R169C)	C13T (Q5-to-Stop)
CNRVC210053	June 2020	Uvira, DRC	Human	Ogawa	>256	0.25	SSS, SXT, FUR, PMB, NAL, CIPDS, STR, O129		Wild type	T115C, T203C (ctxB1)	O1	Wild Type El Tor	G387A	3, T10e	69	VSP-II (Del VC_0495-VC_0498::ISVch4_inVC_0495)		S83I	Wild type	S85L	Wild type	Wild type	strA [aph(3)-Ib]	strB [aph(6)-Id]	dfrA1	floR	sul2	ICEVchInd5	Wild type	Wild type	Wild type	Wild type	Wild type	Wild type	Wild type	C505T (R169C)	C13T (Q5-to-Stop)
CNRVC210054	January 2020	Uvira, DRC	Human	Ogawa	>256	0.25	SSS, SXT, FUR, PMB, NAL, CIPDS, STR, O129		Wild type	T115C, T203C (ctxB1)	O1	Wild Type El Tor	G387A	3, T10e	69	VSP-II (Del VC_0495-VC_0498::ISVch4_inVC_0495)		S83I	Wild type	S85L	Wild type	Wild type	strA [aph(3)-Ib]	strB [aph(6)-Id]	dfrA1	floR	sul2	ICEVchInd5	Wild type	Wild type	Wild type	Wild type	Wild type	Wild type	Wild type	C505T (R169C)	C13T (Q5-to-Stop)
CNRVC210055	May 2020	Uvira, DRC	Human	Ogawa	>256	0.25	SSS, SXT, FUR, PMB, NAL, CIPDS, STR, O129		Wild type	T115C, T203C (ctxB1)	O1	Wild Type El Tor	G387A	3, T10e	69	VSP-II (Del VC_0495-VC_0498::ISVch4_inVC_0495)		S83I	Wild type	S85L	Wild type	Wild type	strA [aph(3)-Ib]	strB [aph(6)-Id]	dfrA1	floR	sul2	ICEVchInd5	Wild type	Wild type	Wild type	Wild type	Wild type	Wild type	Wild type	C505T (R169C)	C13T (Q5-to-Stop)
CNRVC210063	February 2020	Uvira, DRC	Human	Ogawa	>256	0.25	SSS, SXT, FUR, PMB, NAL, CIPDS, STR, O129		Wild type	T115C, T203C (ctxB1)	O1	Wild Type El Tor	G387A	3, T10e	69	VSP-II (Del VC_0495-VC_0498::ISVch4_inVC_0495)		S83I	Wild type	S85L	Wild type	Wild type	strA [aph(3)-Ib]	strB [aph(6)-Id]	dfrA1	floR	sul2	ICEVchInd5	Wild type	Wild type	Wild type	Wild type	Wild type	Wild type	Wild type	C505T (R169C)	C13T (Q5-to-Stop)
CNRVC210065	March 2020	Uvira, DRC	Human	Ogawa	>256	0.25	SSS, SXT, FUR, PMB, NAL, CIPDS, STR, O129		Wild type	T115C, T203C (ctxB1)	O1	Wild Type El Tor	G387A	3, T10e	69	VSP-II (Del VC_0495-VC_0498::ISVch4_inVC_0495)		S83I	Wild type	S85L	Wild type	Wild type	strA [aph(3)-Ib]	strB [aph(6)-Id]	dfrA1	floR	sul2	ICEVchInd5	Wild type	Wild type	Wild type	Wild type	Wild type	Wild type	Wild type	C505T (R169C)	C13T (Q5-to-Stop)
CNRVC210066	February 2020	Uvira, DRC	Human	Ogawa	>256	0.25	SSS, SXT, FUR, PMB, NAL, CIPDS, STR, O129		Wild type	T115C, T203C (ctxB1)	O1	Wild Type El Tor	G387A	3, T10e	69	VSP-II (Del VC_0495-VC_0498::ISVch4_inVC_0495)		S83I	Wild type	S85L	Wild type	Wild type	strA [aph(3)-Ib]	strB [aph(6)-Id]	dfrA1	floR	sul2	ICEVchInd5	Wild type	Wild type	Wild type	Wild type	Wild type	Wild type	Wild type	C505T (R169C)	C13T (Q5-to-Stop)
CNRVC210067	March 2020	Uvira, DRC	Human	Ogawa	>256	0.25	SSS, SXT, FUR, PMB, NAL, CIPDS, STR, O129		Wild type	T115C, T203C (ctxB1)	O1	Wild Type El Tor	G387A	3, T10e	69	VSP-II (Del VC_0495-VC_0498::ISVch4_inVC_0495)		S83I	Wild type	S85L	Wild type	Wild type	strA [aph(3)-Ib]	strB [aph(6)-Id]	dfrA1	floR	sul2	ICEVchInd5	Wild type	Wild type	Wild type	Wild type	Wild type	Wild type	Wild type	C505T (R169C)	C13T (Q5-to-Stop)
CNRVC210068	May 2020	Uvira, DRC	Human	Ogawa	>256	0.25	SSS, SXT, FUR, PMB, NAL, CIPDS, STR, O129		Wild type	T115C, T203C (ctxB1)	O1	Wild Type El Tor	G387A	3, T10e	69	VSP-II (Del VC_0495-VC_0498::ISVch4_inVC_0495)		S83I	Wild type	S85L	Wild type	Wild type	strA [aph(3)-Ib]	strB [aph(6)-Id]	dfrA1	floR	sul2	ICEVchInd5	Wild type	Wild type	Wild type	Wild type	Wild type	Wild type	Wild type	C505T (R169C)	C13T (Q5-to-Stop)
CNRVC210070	May 2020	Uvira, DRC	Human	Ogawa	>256	0.25	SSS, SXT, FUR, PMB, NAL, CIPDS, STR, O129		Wild type	T115C, T203C (ctxB1)	O1	Wild Type El Tor	G387A	3, T10e	69	VSP-II (Del VC_0495-VC_0498::ISVch4_inVC_0495)		S83I	Wild type	S85L	Wild type	Wild type	strA [aph(3)-Ib]	strB [aph(6)-Id]	dfrA1	floR	sul2	ICEVchInd5	Wild type	Wild type	Wild type	Wild type	Wild type	Wild type	Wild type	C505T (R169C)	C13T (Q5-to-Stop)
CNRVC210073	May 2020	Uvira, DRC	Human	Ogawa	>256	0.25	SSS, SXT, FUR, PMB, NAL, CIPDS, STR, O129		Wild type	T115C, T203C (ctxB1)	O1	Wild Type El Tor	G387A	3, T10e	69	VSP-II (Del VC_0495-VC_0498::ISVch4_inVC_0495)		S83I	Wild type	S85L	Wild type	Wild type	strA [aph(3)-Ib]	strB [aph(6)-Id]	dfrA1	floR	sul2	ICEVchInd5	Wild type	Wild type	Wild type	Wild type	Wild type	Wild type	Wild type	C505T (R169C)	C13T (Q5-to-Stop)
CNRVC210075	June 2020	Uvira, DRC	Human	Ogawa	>256	0.25	SSS, SXT, FUR, PMB, NAL, CIPDS, STR, O129		Wild type	T115C, T203C (ctxB1)	O1	Wild Type El Tor	G387A	3, T10e	69	VSP-II (Del VC_0495-VC_0498::ISVch4_inVC_0495)		S83I	Wild type	S85L	Wild type	Wild type	strA [aph(3)-Ib]	strB [aph(6)-Id]	dfrA1	floR	sul2	ICEVchInd5	Wild type	Wild type	Wild type	Wild type	Wild type	Wild type	Wild type	C505T (R169C)	C13T (Q5-to-Stop)
CNRVC210076	June 2020	Uvira, DRC	Human	Ogawa	>256	0.25	SSS, SXT, FUR, PMB, NAL, CIPDS, STR, O129		Wild type	T115C, T203C (ctxB1)	O1	Wild Type El Tor	G387A	3, T10e	69	VSP-II (Del VC_0495-VC_0498::ISVch4_inVC_0495)		S83I	Wild type	S85L	Wild type	Wild type	strA [aph(3)-Ib]	strB [aph(6)-Id]	dfrA1	floR	sul2	ICEVchInd5	Wild type	Wild type	Wild type	Wild type	Wild type	Wild type	Wild type	C505T (R169C)	C13T (Q5-to-Stop)
CNRVC210080	February 2020	Uvira, DRC	Human	Ogawa	>256	0.25	SSS, SXT, FUR, PMB, NAL, CIPDS, STR, O129		Wild type	T115C, T203C (ctxB1)	O1	Wild Type El Tor	G387A	3, T10e	69	VSP-II (Del VC_0495-VC_0498::ISVch4_inVC_0495)		S83I	Wild type	S85L	Wild type	Wild type	strA [aph(3)-Ib]	strB [aph(6)-Id]	dfrA1	floR	sul2	ICEVchInd5	Wild type	Wild type	Wild type	Wild type	Wild type	Wild type	Wild type	C505T (R169C)	C13T (Q5-to-Stop)
CNRVC210081	February 2020	Uvira, DRC	Human	Ogawa	>256	0.25	SSS, SXT, FUR, PMB, NAL, CIPDS, STR, O129		Wild type	T115C, T203C (ctxB1)	O1	Wild Type El Tor	G387A	3, T10e	69	VSP-II (Del VC_0495-VC_0498::ISVch4_inVC_0495)		S83I	Wild type	S85L	Wild type	Wild type	strA [aph(3)-Ib]	strB [aph(6)-Id]	dfrA1	floR	sul2	ICEVchInd5	Wild type	Wild type	Wild type	Wild type	Wild type	Wild type	Wild type	C505T (R169C)	C13T (Q5-to-Stop)
CNRVC210085	June 2020	Uvira, DRC	Human	Ogawa	>256	0.25	SSS, SXT, FUR, PMB, NAL, CIPDS, STR, O129		Wild type	T115C, T203C (ctxB1)	O1	Wild Type El Tor	G387A	3, T10e	69	VSP-II (Del VC_0495-VC_0498::ISVch4_inVC_0495)		S83I	Wild type	S85L	Wild type	Wild type	strA [aph(3)-Ib]	strB [aph(6)-Id]	dfrA1	floR	sul2	ICEVchInd5	Wild type	Wild type	Wild type	Wild type	Wild type	Wild type	Wild type	C505T (R169C)	C13T (Q5-to-Stop)
CNRVC210086	February 2020	Uvira, DRC	Human	Ogawa	>256	0.25	SSS, SXT, FUR, PMB, NAL, CIPDS, STR, O129		Wild type	T115C, T203C (ctxB1)	O1	Wild Type El Tor	G387A	3, T10e	69	VSP-II (Del VC_0495-VC_0498::ISVch4_inVC_0495)		S83I	Wild type	S85L	Wild type	Wild type	strA [aph(3)-Ib]	strB [aph(6)-Id]	dfrA1	floR	sul2	ICEVchInd5	Wild type	Wild type	Wild type	Wild type	Wild type	Wild type	Wild type	C505T (R169C)	C13T (Q5-to-Stop)
TGK1	October 2018	Lake Tanganyika, Tanzania	Fish	Ogawa	>256	0.25	SSS, SXT, FUR, PMB, NAL, CIPDS, STR, O129		Wild type	T115C, T203C (ctxB1)	O1	Wild Type El Tor	G387A	3, T10e	69	VSP-II (Del VC_0495-VC_0498::ISVch4_inVC_0495)		S83I	Wild type	S85L	Wild type	Wild type	strA [aph(3)-Ib]	strB [aph(6)-Id]	dfrA1	floR	sul2	ICEVchInd5	Wild type	Wild type	Wild type	Wild type	Wild type	Wild type	Wild type	C505T (R169C)	C13T (Q5-to-Stop)
TGK4	November 2018	Lake Tanganyika, Tanzania	Fish	Ogawa	>256	0.25	SSS, SXT, FUR, PMB, NAL, CIPDS, STR, O129		Wild type	T115C, T203C (ctxB1)	O1	Wild Type El Tor	G387A	3, T10e	69	VSP-II (Del VC_0495-VC_0498::ISVch4_inVC_0495)		S83I	Wild type	S85L	Wild type	Wild type	strA [aph(3)-Ib]	strB [aph(6)-Id]	dfrA1	floR	sul2	ICEVchInd5	Wild type	Wild type	Wild type	Wild type	Wild type	Wild type	Wild type	C505T (R169C)	C13T (Q5-to-Stop)
TGK6	December 2018	Lake Tanganyika, Tanzania	Water	Ogawa	>256	0.25	SSS, SXT, FUR, PMB, NAL, CIPDS, STR, O129		Wild type	T115C, T203C (ctxB1)	O1	Wild Type El Tor	G387A	3, T10e	69	VSP-II (Del VC_0495-VC_0498::ISVch4_inVC_0495)		S83I	Wild type	S85L	Wild type	Wild type	strA [aph(3)-Ib]	strB [aph(6)-Id]	dfrA1	floR	sul2	ICEVchInd5	Wild type	Wild type	Wild type	Wild type	Wild type	Wild type	Wild type	C505T (R169C)	C13T (Q5-to-Stop)
TGK7	December 2018	Lake Tanganyika, Tanzania	Water	Ogawa	>256	0.25	SSS, SXT, FUR, PMB, NAL, CIPDS, STR, O129		Wild type	T115C, T203C (ctxB1)	O1	Wild Type El Tor	G387A	3, T10e	69	VSP-II (Del VC_0495-VC_0498::ISVch4_inVC_0495)		S83I	Wild type	S85L	Wild type	Wild type	strA [aph(3)-Ib]	strB [aph(6)-Id]	dfrA1	floR	sul2	ICEVchInd5	Wild type	Wild type	Wild type	Wild type	Wild type	Wild type	Wild type	C505T (R169C)	C13T (Q5-to-Stop)
TGK9	February 2019	Lake Tanganyika, Tanzania	Fish	Ogawa	>256	0.25	SSS, SXT, FUR, PMB, NAL, CIPDS, STR, O129		Wild type	T115C, T203C (ctxB1)	O1	Wild Type El Tor	G387A	3, T10e	69	VSP-II (Del VC_0495-VC_0498::ISVch4_inVC_0495)		S83I	Wild type	S85L	Wild type	Wild type	strA [aph(3)-Ib]	strB [aph(6)-Id]	dfrA1	floR	sul2	ICEVchInd5	Wild type	Wild type	Wild type	Wild type	Wild type	Wild type	Wild type	C505T (R169C)	C13T (Q5-to-Stop)
TGK11	February 2019	Lake Tanganyika, Tanzania	Water	Ogawa	>256	0.25	SSS, SXT, FUR, PMB, NAL, CIPDS, STR, O129		Wild type	T115C, T203C (ctxB1)	O1	Wild Type El Tor	G387A	3, T10e	69	VSP-II (Del VC_0495-VC_0498::ISVch4_inVC_0495)		S83I	Wild type	S85L	Wild type	Wild type	strA [aph(3)-Ib]	strB [aph(6)-Id]	dfrA1	floR	sul2	ICEVchInd5	Wild type	Wild type	Wild type	Wild type	Wild type	Wild type	Wild type	C505T (R169C)	C13T (Q5-to-Stop)
TGK14	February 2019	Lake Tanganyika, Tanzania	Water	Ogawa	>256	0.25	SSS, SXT, FUR, PMB, NAL, CIPDS, STR, O129		Wild type	T115C, T203C (ctxB1)	O1	Wild Type El Tor	G387A	3, T10e	69	VSP-II (Del VC_0495-VC_0498::ISVch4_inVC_0495)		S83I	Wild type	S85L	Wild type	Wild type	strA [aph(3)-Ib]	strB [aph(6)-Id]	dfrA1	floR	sul2	ICEVchInd5	Wild type	Wild type	Wild type	Wild type	Wild type	Wild type	Wild type	C505T (R169C)	C13T (Q5-to-Stop)
TGK18	March 2019	Lake Tanganyika, Tanzania	Fish	Ogawa	>256	0.25	SSS, SXT, FUR, PMB, NAL, CIPDS, STR, O129		Wild type	T115C, T203C (ctxB1)	O1	Wild Type El Tor	G387A	3, T10e	69	VSP-II (Del VC_0495-VC_0498::ISVch4_inVC_0495)		S83I	Wild type	S85L	Wild type	Wild type	strA [aph(3)-Ib]	strB [aph(6)-Id]	dfrA1	floR	sul2	ICEVchInd5	Wild type	Wild type	Wild type	Wild type	Wild type	Wild type	Wild type	C505T (R169C)	C13T (Q5-to-Stop)
TGK20	March 2019	Lake Tanganyika, Tanzania	Fish	Ogawa	>256	0.25	SSS, SXT, FUR, PMB, NAL, CIPDS, STR, O129		Wild type	T115C, T203C (ctxB1)	O1	Wild Type El Tor	G387A	3, T10e	69	VSP-II (Del VC_0495-VC_0498::ISVch4_inVC_0495)		S83I	Wild type	S85L	Wild type	Wild type	strA [aph(3)-Ib]	strB [aph(6)-Id]	dfrA1	floR	sul2	ICEVchInd5	Wild type	Wild type	Wild type	Wild type	Wild type	Wild type	Wild type	C505T (R169C)	C13T (Q5-to-Stop)
TGK23	March 2019	Lake Tanganyika, Tanzania	Fish	Ogawa	>256	0.25	SSS, SXT, FUR, PMB, NAL, CIPDS, STR, O129		Wild type	T115C, T203C (ctxB1)	O1	Wild Type El Tor	G387A	3, T10e	69	VSP-II (Del VC_0495-VC_0498::ISVch4_inVC_0495)		S83I	Wild type	S85L	Wild type	Wild type	strA [aph(3)-Ib]	strB [aph(6)-Id]	dfrA1	floR	sul2	ICEVchInd5	Wild type	Wild type	Wild type	Wild type	Wild type	Wild type	Wild type	C505T (R169C)	C13T (Q5-to-Stop)
CNRVC150257	2015	Kalemie, DRC	Human	Ogawa	>256	0.38	SSS, SXT, FUR, PMB, NAL, CIPDS(R*), STR, O129		Wild type	T115C, T203C (ctxB1)	O1	Wild Type El Tor	G387A	3, T10e	69	VSP-II (Del VC_0495-VC_0498::ISVch4_inVC_0495)		S83I	Wild type	S85L	Wild type	Wild type	strA [aph(3)-Ib]	strB [aph(6)-Id]	dfrA1	floR	sul2	ICEVchInd5	Wild type	Wild type	Wild type	Wild type	Wild type	Wild type	Wild type	C505T (R169C)	C13T (Q5-to-Stop)
CNRVC150258	2015	Kalemie, DRC	Human	Ogawa	>256	0.38	SSS, SXT, FUR, PMB, NAL, CIPDS(R*), STR, O129		Wild type	T115C, T203C (ctxB1)	O1	Wild Type El Tor	G387A	3, T10e	69	VSP-II (Del VC_0495-VC_0498::ISVch4_inVC_0495)		S83I	Wild type	S85L	Wild type	Wild type	strA [aph(3)-Ib]	strB [aph(6)-Id]	dfrA1	floR	sul2	ICEVchInd5	Wild type	Wild type	Wild type	Wild type	Wild type	Wild type	Wild type	C505T (R169C)	C13T (Q5-to-Stop)
CNRVC150259	2015	Kalemie, DRC	Human	Ogawa	>256	0.38	SSS, SXT, FUR, PMB, NAL, CIPDS(R*), STR, O129		Wild type	T115C, T203C (ctxB1)	O1	Wild Type El Tor	G387A	3, T10e	69	VSP-II (Del VC_0495-VC_0498::ISVch4_inVC_0495)		S83I	Wild type	S85L	Wild type	Wild type	strA [aph(3)-Ib]	strB [aph(6)-Id]	dfrA1	floR	sul2	ICEVchInd5	Wild type	Wild type	Wild type	Wild type	Wild type	Wild type	Wild type	C505T (R169C)	C13T (Q5-to-Stop)
CNRVC150260	2015	Kalemie, DRC	Human	Ogawa	>256	0.38	SSS, SXT, FUR, PMB, NAL, CIPDS(R*), STR, O129		Wild type	T115C, T203C (ctxB1)	O1	Wild Type El Tor	G387A	3, T10e	69	VSP-II (Del VC_0495-VC_0498::ISVch4_inVC_0495)		S83I	Wild type	S85L	Wild type	Wild type	strA [aph(3)-Ib]	strB [aph(6)-Id]	dfrA1	floR	sul2	ICEVchInd5	Wild type	Wild type	Wild type	Wild type	Wild type	Wild type	Wild type	C505T (R169C)	C13T (Q5-to-Stop)
CNRVC150261	2015	Kalemie, DRC	Human	Ogawa	>256	0.38	SSS, SXT, FUR, PMB, NAL, CIPDS(R*), STR, O129		Wild type	T115C, T203C (ctxB1)	O1	Wild Type El Tor	G387A	3, T10e	69	VSP-II (Del VC_0495-VC_0498::ISVch4_inVC_0495)		S83I	Wild type	S85L	Wild type	Wild type	strA [aph(3)-Ib]	strB [aph(6)-Id]	dfrA1	floR	sul2	ICEVchInd5	Wild type	Wild type	Wild type	Wild type	Wild type	Wild type	Wild type	C505T (R169C)	C13T (Q5-to-Stop)
CNRVC150262	2015	Kalemie, DRC	Human	Ogawa	>256	0.38	SSS, SXT, FUR, PMB, NAL, CIPDS(R*), STR, O129		Wild type	T115C, T203C (ctxB1)	O1	Wild Type El Tor	G387A	3, T10e	69	VSP-II (Del VC_0495-VC_0498::ISVch4_inVC_0495)		S83I	Wild type	S85L	Wild type	Wild type	strA [aph(3)-Ib]	strB [aph(6)-Id]	dfrA1	floR	sul2	ICEVchInd5	Wild type	Wild type	Wild type	Wild type	Wild type	Wild type	Wild type	C505T (R169C)	C13T (Q5-to-Stop)
CNRVC150263	2015	Kalemie, DRC	Human	Ogawa	>256	0.38	SSS, SXT, FUR, PMB, NAL, CIPDS(R*), STR, O129		Wild type	T115C, T203C (ctxB1)	O1	Wild Type El Tor	G387A	3, T10e	69	VSP-II (Del VC_0495-VC_0498::ISVch4_inVC_0495)		S83I	Wild type	S85L	Wild type	Wild type	strA [aph(3)-Ib]	strB [aph(6)-Id]	dfrA1	floR	sul2	ICEVchInd5	Wild type	Wild type	Wild type	Wild type	Wild type	Wild type	Wild type	C505T (R169C)	C13T (Q5-to-Stop)
CNRVC150266	2015	Kalemie, DRC	Human	Ogawa	>256	0.38	SSS, SXT, FUR, PMB, NAL, CIPDS(R*), STR, O129		Wild type	T115C, T203C (ctxB1)	O1	Wild Type El Tor	G387A	3, T10e	69	VSP-II (Del VC_0495-VC_0498::ISVch4_inVC_0495)		S83I	Wild type	S85L	Wild type	Wild type	strA [aph(3)-Ib]	strB [aph(6)-Id]	dfrA1	floR	sul2	ICEVchInd5	Wild type	Wild type	Wild type	Wild type	Wild type	Wild type	Wild type	C505T (R169C)	C13T (Q5-to-Stop)
CNRVC160445	2015	Uvira, DRC	Human	Ogawa	>256	0.38	SSS, SXT, FUR, PMB, NAL, CIPDS(R*), STR, O129		Wild type	T115C, T203C (ctxB1)	O1	Wild Type El Tor	G387A	3, T10e	69	VSP-II (Del VC_0495-VC_0498::ISVch4_inVC_0495)		S83I	Wild type	S85L	Wild type	Wild type	strA [aph(3)-Ib]	strB [aph(6)-Id]	dfrA1	floR	sul2	ICEVchInd5	Wild type	Wild type	Wild type	Wild type	Wild type	Wild type	Wild type	C505T (R169C)	C13T (Q5-to-Stop)
CNRVC160451	2015	Kalemie, DRC	Human	Ogawa	>256	0.38	SSS, SXT, FUR, PMB, NAL, CIPDS(R*), STR, O129		Wild type	T115C, T203C (ctxB1)	O1	Wild Type El Tor	G387A	3, T10e	69	VSP-II (Del VC_0495-VC_0498::ISVch4_inVC_0495)		S83I	Wild type	S85L	Wild type	Wild type	strA [aph(3)-Ib]	strB [aph(6)-Id]	dfrA1	floR	sul2	ICEVchInd5	Wild type	Wild type	Wild type	Wild type	Wild type	Wild type	Wild type	C505T (R169C)	C13T (Q5-to-Stop)
CNRVC160452	2015	Kalemie, DRC	Human	Ogawa	>256	0.38	SSS, SXT, FUR, PMB, NAL, CIPDS(R*), STR, O129		Wild type	T115C, T203C (ctxB1)	O1	Wild Type El Tor	G387A	3, T10e	69	VSP-II (Del VC_0495-VC_0498::ISVch4_inVC_0495)		S83I	Wild type	S85L	Wild type	Wild type	strA [aph(3)-Ib]	strB [aph(6)-Id]	dfrA1	floR	sul2	ICEVchInd5	Wild type	Wild type	Wild type	Wild type	Wild type	Wild type	Wild type	C505T (R169C)	C13T (Q5-to-Stop)
CNRVC160453	2015	Kalemie, DRC	Human	Ogawa	>256	0.38	SSS, SXT, FUR, PMB, NAL, CIPDS(R*), STR, O129		Wild type	T115C, T203C (ctxB1)	O1	Wild Type El Tor	G387A	3, T10e	69	VSP-II (Del VC_0495-VC_0498::ISVch4_inVC_0495)		S83I	Wild type	S85L	Wild type	Wild type	strA [aph(3)-Ib]	strB [aph(6)-Id]	dfrA1	floR	sul2	ICEVchInd5	Wild type	Wild type	Wild type	Wild type	Wild type	Wild type	Wild type	C505T (R169C)	C13T (Q5-to-Stop)
CNRVC160455	2015	Kalemie, DRC	Human	Ogawa	>256	0.38	SSS, SXT, FUR, PMB, NAL, CIPDS(R*), STR, O129		Wild type	T115C, T203C (ctxB1)	O1	Wild Type El Tor	G387A	3, T10e	69	VSP-II (Del VC_0495-VC_0498::ISVch4_inVC_0495)		S83I	Wild type	S85L	Wild type	Wild type	strA [aph(3)-Ib]	strB [aph(6)-Id]	dfrA1	floR	sul2	ICEVchInd5	Wild type	Wild type	Wild type	Wild type	Wild type	Wild type	Wild type	C505T (R169C)	C13T (Q5-to-Stop)
CNRVC160456	2015	Kalemie, DRC	Human	Ogawa	>256	0.38	SSS, SXT, FUR, PMB, NAL, CIPDS(R*), STR, O129		Wild type	T115C, T203C (ctxB1)	O1	Wild Type El Tor	G387A	3, T10e	69	VSP-II (Del VC_0495-VC_0498::ISVch4_inVC_0495)		S83I	Wild type	S85L	Wild type	Wild type	strA [aph(3)-Ib]	strB [aph(6)-Id]	dfrA1	floR	sul2	ICEVchInd5	Wild type	Wild type	Wild type	Wild type	Wild type	Wild type	Wild type	C505T (R169C)	C13T (Q5-to-Stop)
CNRVC160458	2015	Kalemie, DRC	Human	Ogawa	>256	0.38	SSS, SXT, FUR, PMB, NAL, CIPDS(R*), STR, O129		Wild type	T115C, T203C (ctxB1)	O1	Wild Type El Tor	G387A	3, T10e	69	VSP-II (Del VC_0495-VC_0498::ISVch4_inVC_0495)		S83I	Wild type	S85L	Wild type	Wild type	strA [aph(3)-Ib]	strB [aph(6)-Id]	dfrA1	floR	sul2	ICEVchInd5	Wild type	Wild type	Wild type	Wild type	Wild type	Wild type	Wild type	C505T (R169C)	C13T (Q5-to-Stop)
CNRVC170303	2017	Uvira, DRC	Human	Ogawa	>256	0.38	SSS, SXT, FUR, PMB, NAL, CIPDS(R*), STR, O129		Wild type	T115C, T203C (ctxB1)	O1	Wild Type El Tor	G387A	3, T10e	69	VSP-II (Del VC_0495-VC_0498::ISVch4_inVC_0495)		S83I	Wild type	S85L	Wild type	Wild type	strA [aph(3)-Ib]	strB [aph(6)-Id]	dfrA1	floR	sul2	ICEVchInd5	Wild type	Wild type	Wild type	Wild type	Wild type	Wild type	Wild type	C505T (R169C)	C13T (Q5-to-Stop)
*Resistant according to the 2022EUCAST guidelines for Vibrios (https://www.eucast.org/fileadmin/src/media/PDFs/EUCAST_files/Breakpoint_tables/v_12.0_Breakpoint_Tables.pdf). CIP, ciprofloxacin; DS, decreased susceptibility; FUR, nitrofurantoin; NAL, nalidixic acid; O/129, vibriostatic agent (O129R denotes cross-resistance to the vibriostatic agent and trimethoprim); PMB, polymyxin B; SSS, sulfonam…
MIC: minimum inhibitory concentrations

## Sheet: Appendix2 Table2 
Article DOI: https://doi.org/10.3201/eid2901.220641
Genomic Microevolution of Vibrio cholerae O1, Lake Tanganyika Basin, Africa
Appendix 2 Table 2. Metadata of all 1,366 Vibrio cholerae genomes included in the global phylogeny*
Tree position	Strain name	Year of isolation	Country	Coverage (X) of genomes sequenced in this study	Reference	EBI-ENA/GenBank
1	A6	1957	Indonesia		Mutreja et al. Nature 2011	ERR025382
2	6311-CDC	1961	Indonesia		Didelot et al. PLoS Genet 2015	ERR576982
3	6312-CDC	1961	Indonesia		Didelot et al. PLoS Genet 2015	ERR576981
4	A18	1977	India		Mutreja et al. Nature 2011	ERR025384
5	D118-CDC	1961	China		Didelot et al. PLoS Genet 2015	ERR576972
6	2921-CDC	1962	China		Didelot et al. PLoS Genet 2015	ERR579055
7	2894-CDC	1961	China		Didelot et al. PLoS Genet 2015	ERR579057
8	2865-CDC	1961	China		Didelot et al. PLoS Genet 2015	ERR579060
9	2881-CDC	1961	China		Didelot et al. PLoS Genet 2015	ERR579058
10	63244-CDC	1963	China		Didelot et al. PLoS Genet 2015	ERR576980
11	2981-CDC	1965	China		Didelot et al. PLoS Genet 2015	ERR579053
12	CNRVC930027	1966	Egypt		Weill et al. Science 2017	ERR976397
13	CNRVC960976	1962	New Guinea		Weill et al. Science 2017	ERR1879629
14	CNRVC930060	1961	Philippines		Weill et al. Science 2017	ERR1879564
15	CNRVC940044	1963	Philippines		Weill et al. Science 2017	ERR1879573
16	GD196110-CDC	1961	China		Didelot et al. PLoS Genet 2015	ERR576971
17	2873-CDC	1961	China		Didelot et al. PLoS Genet 2015	ERR579059
18	2744-CDC	1962	China		Didelot et al. PLoS Genet 2015	ERR579066
19	CNRVC930061	1961	China		Weill et al. Science 2017	ERR1879565
20	2914-CDC	1966	China		Didelot et al. PLoS Genet 2015	ERR579056
21	3075-CDC	1974	China		Didelot et al. PLoS Genet 2015	ERR579050
22	CNRVC950218	1973	Philippines		Weill et al. Science 2017	ERR1879584
23	3289-CDC	1978	China		Didelot et al. PLoS Genet 2015	ERR577143
24	2308-CDC	1978	China		Didelot et al. PLoS Genet 2015	ERR579074
25	2783-CDC	1964	China		Didelot et al. PLoS Genet 2015	ERR579063
26	2957-CDC	1964	China		Didelot et al. PLoS Genet 2015	ERR579054
27	CNRVC930066	1964	India		Weill et al. Science 2017	ERR1879566
28	CNRVC930036	1962	India		Weill et al. Science 2017	ERR1879562
29	CNRVC950100	1973	Malaysia		Weill et al. Science 2017	ERR1879580
30	CNRVC930029	1971	Myanmar		Weill et al. Science 2017	ERR1879559
31	CNRVC950641	1972	Myanmar		Weill et al. Science 2017	ERR1879587
32	6310-CDC	1961	Indonesia		Didelot et al. PLoS Genet 2015	ERR576983
33	CNRVC961077	1963	Thailand		Weill et al. Science 2017	ERR1879633
34	3014-CDC	1969	China		Didelot et al. PLoS Genet 2015	ERR579052
35	CNRVC930067	1963	Cambodia		Weill et al. Science 2017	ERR1879567
36	CNRVC961129	1964	Viet Nam		Weill et al. Science 2017	ERR1879634
37	CNRVC950161	1966	Viet Nam		Weill et al. Science 2017	ERR1879581
38	CNRVC950165	1968	Viet Nam		Weill et al. Science 2017	ERR1879582
39	CNRVC950172	1969	Viet Nam		Weill et al. Science 2017	ERR1879583
40	642345-CDC	1964	China		Didelot et al. PLoS Genet 2015	ERR576979
41	CNRVC960800	1965	Iran		Weill et al. Science 2017	ERR1879604
42	CNRVC960768	1966	Iraq		Weill et al. Science 2017	ERR1879601
43	CNRVC960778	1966	Iraq		Weill et al. Science 2017	ERR1879602
44	CNRVC961005	1964	Pakistan		Weill et al. Science 2017	ERR1879630
45	CNRVC960799	1965	Iran		Weill et al. Science 2017	ERR1879603
46	CNRVC930076	1965	Iran		Weill et al. Science 2017	ERR1879568
47	CNRVC960871	1965	Iran		Weill et al. Science 2017	ERR1879606
48	CNRVC960842	1965	Iran		Weill et al. Science 2017	ERR1879605
49	CNRVC960872	1965	Iran		Weill et al. Science 2017	ERR1879607
50	THSTI-GP160bis	1980	India		Weill et al. Science 2017	ERR1880816
51	3538-CDC	1981	China		Didelot et al. PLoS Genet 2015	ERR577140
52	3304-CDC	1979	China		Didelot et al. PLoS Genet 2015	ERR577142
53	CNRVC930171	1984	Cote d'Ivoire		Weill et al. Science 2017	ERR976411
54	CNRVC140134	1971	Portugal		Weill et al. Science 2017	ERR976505
55	CNRVC930033	1970	Israel		Weill et al. Science 2017	ERR1879561
56	CNRVC930044	1970	Lebanon		Weill et al. Science 2017	ERR1879563
57	CNRVC930037	1970	Sierra Leone		Weill et al. Science 2017	ERR976398
58	A4	1973	Unknown		Mutreja et al. Nature 2011	ERR025380
59	CNRVC150131	1970	Ukraine		Weill et al. Science 2017	ERR1878613
60	CNRVC961018	1970	Slovakia		Weill et al. Science 2017	ERR1879632
61	CNRVC961017	1970	Slovakia		Weill et al. Science 2017	ERR1879631
62	CNRVC930030	1970	Slovakia		Weill et al. Science 2017	ERR1879560
63	CNRVC960922	1970	Lebanon		Weill et al. Science 2017	ERR1879628
64	CNRVC140135	1971	Portugal		Weill et al. Science 2017	ERR976506
65	CNRVC950487	1972	Morocco		Weill et al. Science 2017	ERR976449
66	CNRVC960635	1970	Guinea		Weill et al. Science 2017	ERR976467
67	CNRVC961014	1970	Sierra Leone		Weill et al. Science 2017	ERR976475
68	CNRVC950418	1974	Algeria		Weill et al. Science 2017	ERR976444
69	CNRVC930166	1975	Algeria		Weill et al. Science 2017	ERR976406
70	CNRVC960629	1970	Guinea		Weill et al. Science 2017	ERR976466
71	CNRVC960627	1970	Ghana		Weill et al. Science 2017	ERR976465
72	CNRVC960951	1970	Libya		Weill et al. Science 2017	ERR976471
73	CNRVC960949	1970	Libya		Weill et al. Science 2017	ERR976470
74	CNRVC950558	1971	Tunisia		Weill et al. Science 2017	ERR976454
75	CNRVC950559	1971	Tunisia		Weill et al. Science 2017	ERR976455
76	CNRVC150228	1973	Tunisia		Weill et al. Science 2017	ERR1879436
77	CNRVC950376	1974	Tunisia		Weill et al. Science 2017	ERR976441
78	CNRVC950250	1974	Italy		Weill et al. Science 2017	ERR1879585
79	CNRVC950466	1972	Morocco		Weill et al. Science 2017	ERR976446
80	CNRVC140136	1971	Portugal		Weill et al. Science 2017	ERR976507
81	CNRVC930167	1982	Algeria		Weill et al. Science 2017	ERR976407
82	CNRVC950431	1974	Morocco		Weill et al. Science 2017	ERR976445
83	CNRVC950498	1972	Morocco		Weill et al. Science 2017	ERR976450
84	CNRVC950468	1972	Morocco		Weill et al. Science 2017	ERR976447
85	CNRVC930127	1970	Guinea		Weill et al. Science 2017	ERR976403
86	12	1970	Israel		Weill et al. Science 2017	ERR042749
87	RKI-ZBS2-CH8	1971	Spain		Weill et al. Science 2017	ERR1880796
88	CNRVC150244	1973	Italy		Weill et al. Science 2017	ERR1879541
89	CNRVC950543	1975	Comoros		Weill et al. Science 2017	ERR976453
90	CNRVC950535	1975	Comoros		Weill et al. Science 2017	ERR976451
91	CNRVC950540	1975	Comoros		Weill et al. Science 2017	ERR976452
92	1	1970	Israel		Weill et al. Science 2017	ERR042745
93	CNRVC950476	1972	Morocco		Weill et al. Science 2017	ERR976448
94	CNRVC960928	1970	Liberia		Weill et al. Science 2017	ERR976468
95	CNRVC960946	1970	Liberia		Weill et al. Science 2017	ERR976469
96	CNRVC950569	1970	Angola		Weill et al. Science 2017	ERR976457
97	CNRVC950568	1970	Angola		Weill et al. Science 2017	ERR976456
98	RKI-ZBS2-CH19	1972	Angola		Weill et al. Science 2017	ERR1880793
99	CNRVC140137	1974	Portugal		Weill et al. Science 2017	ERR976508
100	CNRVC140139	1974	Portugal		Weill et al. Science 2017	ERR976510
101	NICD-69147	2001	Republic of South Africa		Weill et al. Science 2017	ERR1880786
102	NICD-69175	1980	Republic of South Africa		Weill et al. Science 2017	ERR1880792
103	NICD-69173	1980	Republic of South Africa		Weill et al. Science 2017	ERR1880791
104	CNRVC900123	1990	Malawi		Weill et al. Science 2017	ERR976393
105	CNRVC900105	1990	Angola		Weill et al. Science 2017	ERR976391
106	CNRVC920194	1990	Angola		Weill et al. Science 2017	ERR976396
107	CNRVC900117	1990	Malawi		Weill et al. Science 2017	ERR976392
108	CNRVC920170	1989	Malawi		Weill et al. Science 2017	ERR976394
109	CNRVC900125	1990	Mozambique		Weill et al. Science 2017	ERR1879547
110	CNRVC920049	1992	Malawi		Weill et al. Science 2017	ERR976523
111	A152	1991	Mozambique		Mutreja et al. Nature 2011	ERR018152
112	C8178	1992	Mozambique		Weill et al. Science 2017	ERR1877616
113	A154	1991	Mozambique		Mutreja et al. Nature 2011	ERR018151
114	A155	1991	Mozambique		Mutreja et al. Nature 2011	ERR018150
115	CNRVC950235	1970	Nigeria		Weill et al. Science 2017	ERR976431
116	CNRVC950238	1970	Nigeria		Weill et al. Science 2017	ERR976432
117	CNRVC950087	1972	Chad		Weill et al. Science 2017	ERR976416
118	CNRVC950142	1970	Cameroon		Weill et al. Science 2017	ERR976423
119	CNRVC950140	1970	Cameroon		Weill et al. Science 2017	ERR976421
120	CNRVC930046	1971	Chad		Weill et al. Science 2017	ERR976401
121	CNRVC950040	1972	Chad		Weill et al. Science 2017	ERR976415
122	CNRVC950105	1974	Burkina Faso		Weill et al. Science 2017	ERR976418
123	CNRVC950345	1971	Senegal		Weill et al. Science 2017	ERR976436
124	CNRVC950343	1972	Senegal		Weill et al. Science 2017	ERR976435
125	CNRVC950340	1974	Senegal		Weill et al. Science 2017	ERR1879586
126	CNRVC950253	1973	Senegal		Weill et al. Science 2017	ERR976433
127	CNRVC950326	1974	Senegal		Weill et al. Science 2017	ERR976434
128	CNRVC950106	1974	Burkina Faso		Weill et al. Science 2017	ERR976419
129	CNRVC950396	1974	Burkina Faso		Weill et al. Science 2017	ERR976442
130	CNRVC950405	1974	Burkina Faso		Weill et al. Science 2017	ERR976443
131	CNRVC950143	1970	Cameroon		Weill et al. Science 2017	ERR976424
132	CNRVC950138	1970	Cameroon		Weill et al. Science 2017	ERR976420
133	CNRVC950141	1970	Cameroon		Weill et al. Science 2017	ERR976422
134	CNRVC930042	1970	Cameroon		Weill et al. Science 2017	ERR976400
135	CNRVC930079	1970	France		Weill et al. Science 2017	ERR1879569
136	CNRVC960552	1970	Cote d'Ivoire		Weill et al. Science 2017	ERR976458
137	CNRVC950224	1971	Ghana		Weill et al. Science 2017	ERR976430
138	CNRVC960579	1970	Benin		Weill et al. Science 2017	ERR976460
139	CNRVC960575	1970	Benin		Weill et al. Science 2017	ERR976459
140	CNRVC960623	1970	Ghana		Weill et al. Science 2017	ERR976464
141	CNRVC950223	1971	Ghana		Weill et al. Science 2017	ERR976429
142	THSTI-GP106bis	1975	Germany		Weill et al. Science 2017	ERR1880815
143	CNRVC930075	1970	Mali		Weill et al. Science 2017	ERR976402
144	CNRVC960959	1970	Niger		Weill et al. Science 2017	ERR976473
145	CNRVC960971	1970	Niger		Weill et al. Science 2017	ERR976474
146	CNRVC960952	1970	Mali		Weill et al. Science 2017	ERR976472
147	CNRVC950182	1973	Cote d'Ivoire		Weill et al. Science 2017	ERR976425
148	CNRVC950203	1970	Cote d'Ivoire		Weill et al. Science 2017	ERR976428
149	CNRVC950189	1973	Cote d'Ivoire		Weill et al. Science 2017	ERR976426
150	CNRVC950191	1973	Cote d'Ivoire		Weill et al. Science 2017	ERR976427
151	CNRVC950358	1974	Chad		Weill et al. Science 2017	ERR976437
152	CNRVC950360	1974	Chad		Weill et al. Science 2017	ERR976438
153	CNRVC950366	1974	Chad		Weill et al. Science 2017	ERR976440
154	CNRVC950364	1972	Chad		Weill et al. Science 2017	ERR976439
155	CNRVC150229	1981	Tunisia		Weill et al. Science 2017	ERR1879437
156	CNRVC930187	1974	Algeria		Weill et al. Science 2017	ERR976413
157	CNRVC150217	1982	Ghana/Nigeria		Weill et al. Science 2017	ERR1879391
158	CNRVC980046	1985	Benin		Weill et al. Science 2017	ERR976483
159	F135	1993	Cameroon		Weill et al. Science 2017	ERR1879651
160	CNRVC930164	1983	Algeria		Weill et al. Science 2017	ERR976405
161	CNRVC930168	1982	Algeria		Weill et al. Science 2017	ERR976408
162	CNRVC980043	1985	Mali		Weill et al. Science 2017	ERR976481
163	CNRVC980041	1984	Mali		Weill et al. Science 2017	ERR976480
164	863-CDC	1986	Mauritania		Didelot et al. PLoS Genet 2015	ERR576978
165	CNRVC980040	1984	Burkina Faso		Weill et al. Science 2017	ERR976479
166	CNRVC980048	1984	Burkina Faso		Weill et al. Science 2017	ERR976485
167	CNRVC980049	1984	Burkina Faso		Weill et al. Science 2017	ERR976486
168	CNRVC140129	1988	Angola		Weill et al. Science 2017	ERR976500
169	CNRVC140132	1988	Angola		Weill et al. Science 2017	ERR976503
170	A5	1989	Angola		Mutreja et al. Nature 2011	ERR025381
171	SaoTome21	1989	Sao Tome		Weill et al. Science 2017	ERR1880798
172	CNRVC920176	1989	Sao Tome		Weill et al. Science 2017	ERR1879552
173	CNRVC140131	1988	Angola		Weill et al. Science 2017	ERR976502
174	CNRVC140128	1988	Angola		Weill et al. Science 2017	ERR976499
175	CNRVC140127	1988	Angola		Weill et al. Science 2017	ERR976498
176	CNRVC140130	1988	Angola		Weill et al. Science 2017	ERR976501
177	CNRVC920027	1992	Angola		Weill et al. Science 2017	ERR976522
178	CNRVC950007	1995	Angola		Weill et al. Science 2017	ERR998665
179	CNRVC950002	1995	Angola		Weill et al. Science 2017	ERR998664
180	CNRVC940012	1994	Angola		Weill et al. Science 2017	ERR976533
181	CNRVC940011	1994	Angola		Weill et al. Science 2017	ERR976532
182	CNRVC150245	1988	Cote d'Ivoire		Weill et al. Science 2017	ERR1879542
183	CNRVC150227	1988	Cote d'Ivoire		Weill et al. Science 2017	ERR1879435
184	CNRVC140140	1988	Cote d'Ivoire		Weill et al. Science 2017	ERR976511
185	CNRVC150231	1988	Cote d'Ivoire		Weill et al. Science 2017	ERR1879535
186	CNRVC150210	1988	Cote d'Ivoire		Weill et al. Science 2017	ERR1879384
187	CNRVC140141	1988	Cote d'Ivoire		Weill et al. Science 2017	ERR976512
188	CNRVC950014	1995	Ecuador		Domman et al. Science 2017	ERR1879579
189	CNRVC140121	1991	Brazil		Domman et al. Science 2017	ERR976492
190	V01-CDC	1991	Chile		Didelot et al. PLoS Genet 2015	ERR576950
191	C6706-CDC	1991	Peru		Didelot et al. PLoS Genet 2015	ERR576973
192	688	2006	Mexico		Domman et al. Science 2017	ERR108537
193	A184	1992	Colombia		Mutreja et al. Nature 2011	ERR018146
194	A180	1992	Colombia		Mutreja et al. Nature 2011	ERR018148
195	CNRVC140118	1991	Brazil		Domman et al. Science 2017	ERR976489
196	A177	1992	Colombia		Mutreja et al. Nature 2011	ERR018149
197	A32	1991	Peru		Mutreja et al. Nature 2011	ERR025390
198	A27	1991	Peru		Mutreja et al. Nature 2011	ERR025378
199	A31	1991	Peru		Mutreja et al. Nature 2011	ERR025389
200	A29	1991	Peru		Mutreja et al. Nature 2011	ERR025388
201	A185	1992	Colombia		Mutreja et al. Nature 2011	ERR018156
202	C8799	1992	Uganda		Weill et al. Science 2017	ERR1877636
203	C8798	1992	Uganda		Weill et al. Science 2017	ERR1877619
204	F4170	1997	Nigeria		Weill et al. Science 2017	ERR1879657
205	X190-CDC	1991	Peru		Didelot et al. PLoS Genet 2015	ERR580006
206	A200	1992	Argentina		Mutreja et al. Nature 2011	ERR018168
207	A193	1992	Bolivia		Mutreja et al. Nature 2011	ERR018160
208	A186	1992	Argentina		Mutreja et al. Nature 2011	ERR018158
209	A201	1992	Argentina		Mutreja et al. Nature 2011	ERR018167
210	A232	1991	Mexico		Mutreja et al. Nature 2011	ERR018159
211	A231	1991	Mexico		Mutreja et al. Nature 2011	ERR018161
212	CNRVC140122	1992	Brazil		Domman et al. Science 2017	ERR976493
213	CNRVC940183	1994	French Guiana		Domman et al. Science 2017	ERR1879578
214	CNRVC930025	1993	French Guiana		Domman et al. Science 2017	ERR1879554
215	CNRVC140126	1991	Bolivia		Domman et al. Science 2017	ERR976497
216	CNRVC140125	1992	Bolivia		Domman et al. Science 2017	ERR976496
217	CNRVC140123	1992	Bolivia		Domman et al. Science 2017	ERR976494
218	CNRVC140117	1991	Bolivia		Domman et al. Science 2017	ERR976488
219	A316	1993	Argentina		Mutreja et al. Nature 2011	ERR018181
220	CNRVC140124	1992	Bolivia		Domman et al. Science 2017	ERR976495
221	3024-CDC	1973	China		Didelot et al. PLoS Genet 2015	ERR579051
222	CNRVC960918	1970	Jordan		Weill et al. Science 2017	ERR1879627
223	CNRVC150132	1974	Ukraine		Weill et al. Science 2017	ERR1878614
224	CNRVC930038	1970	Ethiopia		Weill et al. Science 2017	ERR976399
225	CNRVC960596	1970	Ethiopia		Weill et al. Science 2017	ERR976463
226	CNRVC960891	1970	Israel		Weill et al. Science 2017	ERR1879624
227	CNRVC960899	1970	Israel		Weill et al. Science 2017	ERR1879625
228	CNRVC960911	1970	Israel		Weill et al. Science 2017	ERR1879626
229	4	1970	Israel		Weill et al. Science 2017	ERR042748
230	N16961	1975	Bangladesh		Heidelberg et al. Nature 2000	LT907989/LT907990
231	A19	1971	Bangladesh		Mutreja et al. Nature 2011	ERR025385
232	132-CDC	1978	China		Didelot et al. PLoS Genet 2015	ERR579087
233	1551-CDC	1979	China		Didelot et al. PLoS Genet 2015	ERR579083
234	3564-CDC	1982	China		Didelot et al. PLoS Genet 2015	ERR577139
235	2578-CDC	1985	China		Didelot et al. PLoS Genet 2015	ERR579919
236	3626-CDC	1983	China		Didelot et al. PLoS Genet 2015	ERR576995
237	2752-CDC	1981	China		Didelot et al. PLoS Genet 2015	ERR579065
238	1283-CDC	1984	China		Didelot et al. PLoS Genet 2015	ERR579088
239	3633-CDC	1984	China		Didelot et al. PLoS Genet 2015	ERR576988
240	2833-CDC	1979	China		Didelot et al. PLoS Genet 2015	ERR579062
241	3497-CDC	1980	China		Didelot et al. PLoS Genet 2015	ERR577141
242	2580-CDC	1989	China		Didelot et al. PLoS Genet 2015	ERR579070
243	3735-CDC	1988	China		Didelot et al. PLoS Genet 2015	ERR576987
244	3595-CDC	1983	China		Didelot et al. PLoS Genet 2015	ERR576996
245	2574-CDC	1980	China		Didelot et al. PLoS Genet 2015	ERR579072
246	GP152	1979	India		Mutreja et al. Nature 2011	ERR018188
247	3270-CDC	1977	China		Didelot et al. PLoS Genet 2015	ERR579049
248	A22	1979	Bangladesh		Mutreja et al. Nature 2011	ERR025386
249	A397	1987	Bangladesh		Mutreja et al. Nature 2011	ERR018176
250	CNRVC150216	1976	Turkey		Weill et al. Science 2017	ERR1879390
251	CNRVC150214	1981	Romania		Weill et al. Science 2017	ERR1879388
252	RKI-ZBS2-CH99	1980	Turkey		Weill et al. Science 2017	ERR1880797
253	CNRVC150218	1985	Ethiopia		Weill et al. Science 2017	ERR1879392
254	CNRVC150234	1985	Somalia		Weill et al. Science 2017	ERR1879536
255	CNRVC980044	1985	Djibouti		Weill et al. Science 2017	ERR976482
256	CNRVC980039	1985	Djibouti		Weill et al. Science 2017	ERR976478
257	GP60	1973	India		Mutreja et al. Nature 2011	ERR018186
258	GP143	1978	Bahrein		Mutreja et al. Nature 2011	ERR018192
259	RC9	1985	Kenya		Chun et al. Proc Natl Acad Sci USA 2009	ACHX00000000
260	CNRVC150236	1985	Somalia		Weill et al. Science 2017	ERR1879537
261	CNRVC930170	1984	Democratic Republic of the Congo		Weill et al. Science 2017	ERR976410
262	CNRVC980050	1984-1986	Democratic Republic of the Congo		Weill et al. Science 2017	ERR976487
263	CNRVC980047	1988	Democratic Republic of the Congo		Weill et al. Science 2017	ERR976484
264	CNRVC930153	1993	Democratic Republic of the Congo		Weill et al. Science 2017	ERR976525
265	F5198	1998	Zambia		Weill et al. Science 2017	ERR1880765
266	F5197	1998	Zambia		Weill et al. Science 2017	ERR1880764
267	CNRVC930163	1988	Democratic Republic of the Congo		Weill et al. Science 2017	ERR976404
268	CNRVC920169	1992	Democratic Republic of the Congo		Weill et al. Science 2017	ERR976524
269	CNRVC910429	1991	Democratic Republic of the Congo		Weill et al. Science 2017	ERR976521
270	CNRVC930185	1993	Democratic Republic of the Congo		Weill et al. Science 2017	ERR976526
271	B9631	1998	Rwanda		Weill et al. Science 2017	ERR1877614
272	B9632	1998	Rwanda		Weill et al. Science 2017	ERR1877615
273	CNRVC940051	1988	Rwanda		Weill et al. Science 2017	ERR976414
274	CNRVC970056	1997	Burundi		Weill et al. Science 2017	ERR1879636
275	CNRVC960328	1996	Rwanda		Weill et al. Science 2017	ERR998721
276	CNRVC960329	1996	Rwanda		Weill et al. Science 2017	ERR998722
277	CNRVC940143	1994	Democratic Republic of the Congo		Weill et al. Science 2017	ERR976544
278	CNRVC940173	1994	Democratic Republic of the Congo		Weill et al. Science 2017	ERR998659
279	CNRVC960308	1996	Democratic Republic of the Congo		Weill et al. Science 2017	ERR998714
280	CNRVC960312	1996	Rwanda		Weill et al. Science 2017	ERR998715
281	CNRVC960317	1996	Rwanda		Weill et al. Science 2017	ERR998716
282	CNRVC960299	1996	Rwanda		Weill et al. Science 2017	ERR998713
283	CNRVC970058	1997	Democratic Republic of the Congo		Weill et al. Science 2017	ERR998733
284	CNRVC970007	1997	Democratic Republic of the Congo		Weill et al. Science 2017	ERR998724
285	CNRVC970004	1997	Democratic Republic of the Congo		Weill et al. Science 2017	ERR998723
286	C8465	1992	Burundi		Weill et al. Science 2017	ERR1877617
287	C8466	1992	Burundi		Weill et al. Science 2017	ERR1877618
288	CNRVC930409	1993	Rwanda		Weill et al. Science 2017	ERR976528
289	CNRVC930425	1993	Burundi		Weill et al. Science 2017	ERR976530
290	CNRVC930428	1993	Tanzania		Weill et al. Science 2017	ERR976531
291	CNRVC930417	1993	Burundi		Weill et al. Science 2017	ERR976529
292	CNRVC950693	1995	Democratic Republic of the Congo		Weill et al. Science 2017	ERR998667
293	CNRVC940131	1994	Democratic Republic of the Congo		Weill et al. Science 2017	ERR976540
294	CNRVC950746	1995	Democratic Republic of the Congo		Weill et al. Science 2017	ERR998681
295	CNRVC950695	1995	Democratic Republic of the Congo		Weill et al. Science 2017	ERR998669
296	CNRVC950694	1995	Democratic Republic of the Congo		Weill et al. Science 2017	ERR998668
297	F3835	1997	Tanzania		Weill et al. Science 2017	ERR1879655
298	CNRVC970064	1997	Democratic Republic of the Congo		Weill et al. Science 2017	ERR998734
299	CNRVC970174	1997	Democratic Republic of the Congo		Weill et al. Science 2017	ERR976548
300	CNRVC970176	1997	Democratic Republic of the Congo		Weill et al. Science 2017	ERR976550
301	F3403	1996	Zambia		Weill et al. Science 2017	ERR1879654
302	F5097	1997	Malawi		Weill et al. Science 2017	ERR1880761
303	F5096	1997	Malawi		Weill et al. Science 2017	ERR1879658
304	20-3	1997	Zambia		Weill et al. Science 2017	ERR164763
305	177-3	1997	Zambia		Weill et al. Science 2017	ERR164759
306	280-2	1996	Zambia		Weill et al. Science 2017	ERR164757
307	354-2	1996	Zambia		Weill et al. Science 2017	ERR044794
308	F3397	1996	Zambia		Weill et al. Science 2017	ERR1879653
309	329-2	1996	Zambia		Weill et al. Science 2017	ERR164758
310	330-2	1997	Zambia		Weill et al. Science 2017	ERR164760
311	GP140	1978	Malaysia		Mutreja et al. Nature 2011	ERR018193
312	CNRVC920171	1983	Viet Nam		Weill et al. Science 2017	ERR1879551
313	2757-CDC	1987	China		Didelot et al. PLoS Genet 2015	ERR579064
314	A241	1989	Viet Nam		Mutreja et al. Nature 2011	ERR018169
315	A245	1989	Viet Nam		Mutreja et al. Nature 2011	ERR018171
316	A10	1979	Bangladesh		Mutreja et al. Nature 2011	ERR025383
317	2710-CDC	1986	China		Didelot et al. PLoS Genet 2015	ERR579067
318	T21-CDC	1990	Thailand		Didelot et al. PLoS Genet 2015	ERR576970
319	CNRVC910040	1991	Cambodia		Weill et al. Science 2017	ERR1879548
320	A390	1987	Bangladesh		Mutreja et al. Nature 2011	ERR018177
321	PRL5	1980	India		Mutreja et al. Nature 2011	ERR018189
322	CNRVC930174	1981	Sri Lanka		Weill et al. Science 2017	ERR1879571
323	THSTI-V108	1990	India		Weill et al. Science 2017	ERR1880837
324	THSTI-V12	1989	India		Weill et al. Science 2017	ERR1880838
325	THSTI-V149	1990	India		Weill et al. Science 2017	ERR1880839
326	MO10	1992	India		Chun et al. Proc Natl Acad Sci USA 2009	AAKF03000000
327	A330	1993	India		Mutreja et al. Nature 2011	ERR018119
328	A383	2002	Bangladesh		Mutreja et al. Nature 2011	ERR018121
329	2848-CDC	1988	China		Didelot et al. PLoS Genet 2015	ERR579061
330	CNRVC150222	1987	Romania		Weill et al. Science 2017	ERR1879431
331	CNRVC150133	1990	Russian Federation		Weill et al. Science 2017	ERR1878615
332	CNRVC150134	1990	Russian Federation		Weill et al. Science 2017	ERR1878616
333	CNRVC150224	1990	Romania		Weill et al. Science 2017	ERR1879433
334	CNRVC910164	1991	Turkey		Weill et al. Science 2017	ERR1879549
335	CNRVC910416	1991	Kurdistan		Weill et al. Science 2017	ERR1879550
336	F1393	1993	Djibouti		Weill et al. Science 2017	ERR1879652
337	CNRVC930301	1993	Djibouti		Weill et al. Science 2017	ERR1879572
338	CNRVC960142	1996	Sudan		Weill et al. Science 2017	ERR1879595
339	CNRVC960276	1996	Sudan		Weill et al. Science 2017	ERR1879600
340	CNRVC010018	1994	Djibouti		Weill et al. Science 2017	ERR976599
341	CNRVC010017	1994	Djibouti		Weill et al. Science 2017	ERR976598
342	CNRVC150251	1998	Kenya		Weill et al. Science 2017	ERR1879543
343	CNRVC150211	1998	Kenya		Weill et al. Science 2017	ERR1879385
344	CNRVC150252	1998	Kenya		Weill et al. Science 2017	ERR1879544
345	CNRVC940066	1994	Somalia		Weill et al. Science 2017	ERR1879575
346	CNRVC010015	1994	Djibouti		Weill et al. Science 2017	ERR976597
347	CNRVC970175	1997	Djibouti		Weill et al. Science 2017	ERR976549
348	CNRVC150254	1998	Ethiopia		Weill et al. Science 2017	ERR1879545
349	CNRVC150213	1998	Ethiopia		Weill et al. Science 2017	ERR1879387
350	CNRVC980158	1997	Djibouti		Weill et al. Science 2017	ERR976565
351	CNRVC970177	1997	Djibouti		Weill et al. Science 2017	ERR976551
352	CNRVC970053	1997	Somalia		Weill et al. Science 2017	ERR998732
353	CNRVC990002	1999	Somalia		Weill et al. Science 2017	ERR976583
354	CNRVC010048	2000	Djibouti		Weill et al. Science 2017	ERR1877938
355	CNRVC010046	2000	Djibouti		Weill et al. Science 2017	ERR1877649
356	CNRVC030392	2003	Somalia		Weill et al. Science 2017	ERR1878095
357	CNRVC030391	2003	Somalia		Weill et al. Science 2017	ERR1878094
358	A109	1990	Unknown		Mutreja et al. Nature 2011	ERR018147
359	1575-CDC	1990	China		Didelot et al. PLoS Genet 2015	ERR579082
360	1593-CDC	1992	China		Didelot et al. PLoS Genet 2015	ERR579080
361	1583-CDC	1991	China		Didelot et al. PLoS Genet 2015	ERR579081
362	CNRVC930169	1986	Algeria		Weill et al. Science 2017	ERR976409
363	CNRVC930172	1986	Algeria		Weill et al. Science 2017	ERR976412
364	CNRVC920172	1987	Algeria		Weill et al. Science 2017	ERR976395
365	CNRVC970008	1990	Algeria		Weill et al. Science 2017	ERR976476
366	CNRVC910349	1991	Morocco		Weill et al. Science 2017	ERR976518
367	CNRVC910347	1991	Morocco		Weill et al. Science 2017	ERR976517
368	CNRVC940137	1994	Morocco		Weill et al. Science 2017	ERR976541
369	CNRVC930255	1993	Morocco		Weill et al. Science 2017	ERR976527
370	CNRVC910386	1991	Morocco		Weill et al. Science 2017	ERR976520
371	CNRVC940180	1994	Morocco		Weill et al. Science 2017	ERR998661
372	CNRVC940179	1994	Morocco		Weill et al. Science 2017	ERR998660
373	CNRVC980038	1986	Sierra Leone		Weill et al. Science 2017	ERR976477
374	CNRVC910036	1991	Benin		Weill et al. Science 2017	ERR976513
375	CNRVC900108	1990	Guinea		Weill et al. Science 2017	ERR1879546
376	CNRVC940147	1994	Liberia		Weill et al. Science 2017	ERR976545
377	CNRVC940162	1994	Liberia		Weill et al. Science 2017	ERR976546
378	CNRVC940030	1993	Cote d'Ivoire		Weill et al. Science 2017	ERR976534
379	CNRVC940035	1993	Cote d'Ivoire		Weill et al. Science 2017	ERR976536
380	CNRVC910375	1991	Cote d'Ivoire		Weill et al. Science 2017	ERR976519
381	CNRVC950700	1995	Burkina Faso		Weill et al. Science 2017	ERR998671
382	CNRVC950702	1995	Burkina Faso		Weill et al. Science 2017	ERR998672
383	CNRVC980420	1998	Cote d'Ivoire		Weill et al. Science 2017	ERR976581
384	CNRVC980421	1998	Cote d'Ivoire		Weill et al. Science 2017	ERR976582
385	CNRVC910266	1991	Benin		Weill et al. Science 2017	ERR976514
386	CNRVC910267	1991	Benin		Weill et al. Science 2017	ERR976515
387	CNRVC910279	1991	Niger		Weill et al. Science 2017	ERR976516
388	CNRVC950011	1995	Cameroon		Weill et al. Science 2017	ERR998666
389	CNRVC940184	1994	Chad		Weill et al. Science 2017	ERR998662
390	CNRVC940163	1994	Chad		Weill et al. Science 2017	ERR998656
391	CNRVC940034	1994	Cote d'Ivoire		Weill et al. Science 2017	ERR976535
392	CNRVC980418	1998	Sierra Leone		Weill et al. Science 2017	ERR976580
393	CNRVC970036	1997	Cameroon		Weill et al. Science 2017	ERR998731
394	CNRVC970022	1997	Cameroon		Weill et al. Science 2017	ERR998727
395	CNRVC970024	1997	Cameroon		Weill et al. Science 2017	ERR998728
396	CNRVC980323	1998	Cameroon		Weill et al. Science 2017	ERR976568
397	CNRVC980328	1998	Cameroon		Weill et al. Science 2017	ERR976570
398	CNRVC980061	1998	Cameroon		Weill et al. Science 2017	ERR976562
399	CNRVC990329	1999	Cameroon		Weill et al. Science 2017	ERR1879650
400	CNRVC980060	1998	Cameroon		Weill et al. Science 2017	ERR976561
401	CNRVC940190	1994	Niger		Weill et al. Science 2017	ERR998663
402	CNRVC970075	1997	Central African Republic		Weill et al. Science 2017	ERR998735
403	CNRVC970141	1997	Central African Republic		Weill et al. Science 2017	ERR998747
404	CNRVC970142	1997	Central African Republic		Breurec et al EID 2021	ERR3890525
405	CNRVC970108	1997	Central African Republic		Weill et al. Science 2017	ERR998737
406	CNRVC970127	1997	Central African Republic		Weill et al. Science 2017	ERR998745
407	CNRVC970109	1997	Central African Republic		Weill et al. Science 2017	ERR998738
408	CNRVC970079	1997	Central African Republic		Weill et al. Science 2017	ERR998736
409	CNRVC970126	1997	Central African Republic		Weill et al. Science 2017	ERR998744
410	CNRVC970143	1997	Central African Republic		Weill et al. Science 2017	ERR998748
411	CNRVC960118	1996	Democratic Republic of the Congo		Weill et al. Science 2017	ERR998694
412	CNRVC960127	1996	Democratic Republic of the Congo		Weill et al. Science 2017	ERR998697
413	CNRVC960124	1996	Democratic Republic of the Congo		Weill et al. Science 2017	ERR998696
414	CNRVC960218	1996	Democratic Republic of the Congo		Weill et al. Science 2017	ERR998698
415	CNRVC970027	1997	Democratic Republic of the Congo		Weill et al. Science 2017	ERR998729
416	CNRVC970028	1997	Democratic Republic of the Congo		Weill et al. Science 2017	ERR998730
417	CNRVC970135	1997	Democratic Republic of the Congo		Weill et al. Science 2017	ERR998746
418	CNRVC990256	1999	Republic of the Congo		Weill et al. Science 2017	ERR1879647
419	CNRVC970113	1997	Republic of the Congo		Weill et al. Science 2017	ERR998741
420	CNRVC980034	1998	Republic of the Congo		Weill et al. Science 2017	ERR976560
421	CNRVC980030	1998	Republic of the Congo		Weill et al. Science 2017	ERR976559
422	CNRVC970170	1997	Gabon		Weill et al. Science 2017	ERR976547
423	VC51	1992	India		Mutreja et al. Nature 2011	ERR018124
424	4670	1991	Bangladesh		Mutreja et al. Nature 2011	ERR019883
425	MJ1485	1994	Bangladesh		Mutreja et al. Nature 2011	ERR018120
426	MJ1236	1994	Bangladesh		Chun et al. Proc Natl Acad Sci USA 2009	CP001485/CP001486
427	A346-2	1994	Bangladesh		Mutreja et al. Nature 2011	ERR018179
428	CNRVC150223	1993	Lebanon		Weill et al. Science 2017	ERR1879432
429	CNRVC150215	1993	Lebanon		Weill et al. Science 2017	ERR1879389
430	CNRVC940149	1994	Albania		Weill et al. Science 2017	ERR1879577
431	CNRVC150230	1994	Italy		Weill et al. Science 2017	ERR1879438
432	Gaz2	1994	Palestine		Weill et al. Science 2017	ERR042729
433	RKI-ZBS2-CH218	1994	Turkey		Weill et al. Science 2017	ERR1880794
434	Gaz11	1994	Palestine		Weill et al. Science 2017	ERR042733
435	CNRVC070120	1994	Algeria		Weill et al. Science 2017	ERR1878555
436	CNRVC070154	1994	Algeria		Weill et al. Science 2017	ERR1878560
437	Gaz21	1994	Palestine		Weill et al. Science 2017	ERR042738
438	CNRVC150219	1994	Romania		Weill et al. Science 2017	ERR1879393
439	CNRVC950798	1995	Iraq		Weill et al. Science 2017	ERR1879593
440	CNRVC950792	1995	Iraq		Weill et al. Science 2017	ERR1879588
441	CNRVC950800	1995	Iraq		Weill et al. Science 2017	ERR1879594
442	CNRVC030438	2003	Iraq		Weill et al. Science 2017	ERR1878096
443	F5149	1997	Mozambique		Weill et al. Science 2017	ERR1880763
444	NICD-16230	2001	Republic of South Africa		Weill et al. Science 2017	ERR1880784
445	NICD-14191	2001	Republic of South Africa		Weill et al. Science 2017	ERR1880777
446	NICD-15070	2001	Republic of South Africa		Weill et al. Science 2017	ERR1880779
447	NICD-14794	2001	Republic of South Africa		Weill et al. Science 2017	ERR1880778
448	NICD-4076	2001	Republic of South Africa		Weill et al. Science 2017	ERR1880790
449	NICD-1405	2001	Republic of South Africa		Weill et al. Science 2017	ERR1880776
450	NICD-1242	2001	Republic of South Africa		Weill et al. Science 2017	ERR1880774
451	NICD-1264	2001	Republic of South Africa		Weill et al. Science 2017	ERR1880775
452	NICD-1241	2001	Republic of South Africa		Weill et al. Science 2017	ERR1880774
453	NICD-15104	2001	Republic of South Africa		Weill et al. Science 2017	ERR1880780
454	F8479	2002	Republic of South Africa		Weill et al. Science 2017	ERR1880769
455	F8478	2002	Republic of South Africa		Weill et al. Science 2017	ERR1880768
456	NICD-16879	2001	Republic of South Africa		Weill et al. Science 2017	ERR1880788
457	NICD-273	1998	Republic of South Africa		Weill et al. Science 2017	ERR1880789
458	CNRVC990019	1999	Mozambique		Weill et al. Science 2017	ERR976585
459	CNRVC990038	1999	Mozambique		Weill et al. Science 2017	ERR976586
460	CNRVC990039	1999	Mozambique		Weill et al. Science 2017	ERR976587
461	NICD-16744	2001	Republic of South Africa		Weill et al. Science 2017	ERR1877613
462	NICD-15907	2001	Republic of South Africa		Weill et al. Science 2017	ERR1880781
463	NICD-16756	2001	Republic of South Africa		Weill et al. Science 2017	ERR1880787
464	NICD-16211	2001	Republic of South Africa		Weill et al. Science 2017	ERR1880783
465	NICD-15959	2001	Republic of South Africa		Weill et al. Science 2017	ERR1880782
466	Zim-27	2009	Zimbabwe		Weill et al. Science 2017	ERR044800
467	Zim-25	2009	Zimbabwe		Weill et al. Science 2017	ERR044799
468	B-64	2004	Mozambique		Weill et al. Science 2017	ERR044797
469	B33	2004	Mozambique		Chun et al. Proc Natl Acad Sci USA 2009	ACHZ00000000
470	1346	2005	Mozambique		Mutreja et al. Nature 2011	ERR025356
471	1627	2005	Mozambique		Mutreja et al. Nature 2011	ERR025377
472	1362	2005	Mozambique		Mutreja et al. Nature 2011	ERR025367
473	CNRVC930003	1992	India		Weill et al. Science 2017	ERR1879553
474	THSTI-V157	1991	India		Weill et al. Science 2017	ERR1880841
475	V212-1	1991	India		Mutreja et al. Nature 2011	ERR018125
476	THSTI-V156	1991	India		Weill et al. Science 2017	ERR1880840
477	116072	1991	Mexico		Domman et al. Science 2017	ERR044779
478	33297	1993	Mexico		Domman et al. Science 2017	ERR163240
479	54328	1994	Mexico		Domman et al. Science 2017	ERR163242
480	54267	1994	Mexico		Domman et al. Science 2017	ERR163241
481	82	1998	Mexico		Domman et al. Science 2017	ERR108516
482	87662	1993	Mexico		Domman et al. Science 2017	ERR044786
483	87667	1993	Mexico		Domman et al. Science 2017	ERR044785
484	Mex6	1992	Mexico		Domman et al. Science 2017	ERR042754
485	116075	1992	Mexico		Domman et al. Science 2017	ERR044783
486	54	1999	Mexico		Domman et al. Science 2017	ERR108518
487	85	2000	Mexico		Domman et al. Science 2017	ERR108522
488	60483	1995	Mexico		Domman et al. Science 2017	ERR163244
489	60452	1995	Mexico		Domman et al. Science 2017	ERR163243
490	116073	1991	Mexico		Domman et al. Science 2017	ERR044781
491	95430	1997	Mexico		Domman et al. Science 2017	ERR044791
492	838	1999	Mexico		Domman et al. Science 2017	ERR108517
493	CNRVC150220	1992	Pakistan		Weill et al. Science 2017	ERR1879429
494	CNRVC940047	1991	Romania		Weill et al. Science 2017	ERR1879574
495	CNRVC150221	1991	Romania		Weill et al. Science 2017	ERR1879430
496	200106-CDC	2001	China		Didelot et al. PLoS Genet 2015	ERR579313
497	4039-CDC	1993	China		Didelot et al. PLoS Genet 2015	ERR576986
498	CNRVC150239	1993	Cambodia		Weill et al. Science 2017	ERR1879538
499	93284-CDC	1993	China		Didelot et al. PLoS Genet 2015	ERR576977
500	1525-CDC	1994	China		Didelot et al. PLoS Genet 2015	ERR579986
501	129-CDC	1994	China		Didelot et al. PLoS Genet 2015	ERR579311
502	2530-CDC	1996	China		Didelot et al. PLoS Genet 2015	ERR579073
503	CNRVC930155	1993	Thailand		Weill et al. Science 2017	ERR1879570
504	CNRVC010100	2001	Indonesia		Weill et al. Science 2017	ERR1877943
505	9-CDC	2001	China		Didelot et al. PLoS Genet 2015	ERR579309
506	V011506-CDC	2001	China		Didelot et al. PLoS Genet 2015	ERR576951
507	4111	2002	Viet Nam		Mutreja et al. Nature 2011	ERR019880
508	4113	2003	Viet Nam		Mutreja et al. Nature 2011	ERR025364
509	147-CDC	2002	China		Didelot et al. PLoS Genet 2015	ERR579085
510	4110	1995	Viet Nam		Mutreja et al. Nature 2011	ERR019879
511	4121	2004	Viet Nam		Mutreja et al. Nature 2011	ERR025362
512	4070-CDC	1994	China		Didelot et al. PLoS Genet 2015	ERR576985
513	2657-CDC	1995	China		Didelot et al. PLoS Genet 2015	ERR579068
514	956-CDC	2001	China		Didelot et al. PLoS Genet 2015	ERR576975
515	4672	2000	Bangladesh		Mutreja et al. Nature 2011	ERR019884
516	143-CDC	2001	China		Didelot et al. PLoS Genet 2015	ERR579086
517	SC2000-CDC	2000	China		Didelot et al. PLoS Genet 2015	ERR579091
518	SC1998-242-1-CDC	1998	China		Didelot et al. PLoS Genet 2015	ERR579092
519	SC1998-098-1-CDC	1998	China		Didelot et al. PLoS Genet 2015	ERR579114
520	1627-CDC	1997	China		Didelot et al. PLoS Genet 2015	ERR579078
521	CNRVC990209	1999	Laos		Weill et al. Science 2017	ERR1879645
522	1909-CDC	1998	China		Didelot et al. PLoS Genet 2015	ERR579077
523	936-CDC	1998	China		Didelot et al. PLoS Genet 2015	ERR576976
524	CNRVC990194	1999	Cambodia		Weill et al. Science 2017	ERR1879644
525	JX1998-1306-1-CDC	1998	China		Didelot et al. PLoS Genet 2015	ERR579093
526	1605-CDC	1993	China		Didelot et al. PLoS Genet 2015	ERR579079
527	2605-CDC	1998	China		Didelot et al. PLoS Genet 2015	ERR579069
528	1944-CDC	2000	China		Didelot et al. PLoS Genet 2015	ERR579076
529	4210-CDC	1999	China		Didelot et al. PLoS Genet 2015	ERR576984
530	A130	1989	India		Mutreja et al. Nature 2011	ERR018154
531	A131	1989	India		Mutreja et al. Nature 2011	ERR018153
532	THSTI-V8	1989	India		Weill et al. Science 2017	ERR1880842
533	MG116025	1991	Bangladesh		Mutreja et al. Nature 2011	ERR018122
534	MG116226	1991	Bangladesh		Mutreja et al. Nature 2011	ERR025396
535	V5	1989	India		Mutreja et al. Nature 2011	ERR018127
536	V109	1990	India		Mutreja et al. Nature 2011	ERR018126
537	THSTI-VC63	1992	India		Weill et al. Science 2017	ERR1880844
538	CNRVC940135	1994	Nepal		Weill et al. Science 2017	ERR1879576
539	THSTI-CO368	1993	India		Weill et al. Science 2017	ERR1880805
540	THSTI-CO327	1993	India		Weill et al. Science 2017	ERR1880804
541	CNRVC140133	1994-1995	Guinea Bissau		Weill et al. Science 2017	ERR976504
542	CNRVC940141	1994	Guinea		Weill et al. Science 2017	ERR976542
543	CNRVC940109	1994	Guinea		Weill et al. Science 2017	ERR976538
544	CNRVC950724	1995	Guinea		Weill et al. Science 2017	ERR998677
545	CNRVC940128	1994	Guinea		Weill et al. Science 2017	ERR976539
546	CNRVC950758	1995	Cote d'Ivoire		Weill et al. Science 2017	ERR998685
547	CNRVC940103	1994	Guinea		Weill et al. Science 2017	ERR976537
548	CNRVC950712	1995	Sierra Leone		Weill et al. Science 2017	ERR998675
549	CNRVC940164	1994	Liberia		Weill et al. Science 2017	ERR998657
550	CNRVC950699	1995	Guinea		Weill et al. Science 2017	ERR998670
551	RKI-ZBS2-CH234	1994	Turkey		Weill et al. Science 2017	ERR1880795
552	CNRVC960260	1996	Mauritania		Weill et al. Science 2017	ERR1879598
553	CNRVC960272	1996	Senegal		Weill et al. Science 2017	ERR998710
554	CNRVC950723	1995	Guinea		Weill et al. Science 2017	ERR998676
555	CNRVC950730	1995	Liberia		Weill et al. Science 2017	ERR998679
556	CNRVC950753	1995	Cote d'Ivoire		Weill et al. Science 2017	ERR998682
557	CNRVC150226	1994	Senegal		Weill et al. Science 2017	ERR1879434
558	CNRVC960023	1996	Senegal		Weill et al. Science 2017	ERR998691
559	CNRVC960031	1996	Senegal		Weill et al. Science 2017	ERR998693
560	CNRVC960122	1996	Senegal		Weill et al. Science 2017	ERR998695
561	CNRVC960018	1996	Senegal		Weill et al. Science 2017	ERR998690
562	CNRVC960263	1996	Mauritania		Weill et al. Science 2017	ERR1879599
563	F5144	1997	Guinea Bissau		Weill et al. Science 2017	ERR1880762
564	CNRVC960324	1996	Senegal		Weill et al. Science 2017	ERR998719
565	CNRVC960318	1996	Senegal		Weill et al. Science 2017	ERR998717
566	CNRVC960321	1996	Senegal		Weill et al. Science 2017	ERR998718
567	CNRVC960327	1996	Senegal		Weill et al. Science 2017	ERR998720
568	CNRVC940142	1994	Liberia		Weill et al. Science 2017	ERR976543
569	CNRVC950728	1995	Liberia		Weill et al. Science 2017	ERR998678
570	CNRVC940165	1994	Liberia		Weill et al. Science 2017	ERR998658
571	CNRVC950756	1995	Cote d'Ivoire		Weill et al. Science 2017	ERR998684
572	CNRVC960223	1996	Liberia		Weill et al. Science 2017	ERR998699
573	CNRVC010042	2001	Cote d'Ivoire		Weill et al. Science 2017	ERR1877647
574	CNRVC010038	2001	Cote d'Ivoire		Weill et al. Science 2017	ERR1877646
575	CNRVC030485	2003	Cote d'Ivoire		Weill et al. Science 2017	ERR1878100
576	CNRVC030567	2003	Cote d'Ivoire		Weill et al. Science 2017	ERR1878102
577	CNRVC020404	2002	Cote d'Ivoire		Weill et al. Science 2017	ERR1878089
578	CNRVC980367	1998	Guinea		Weill et al. Science 2017	ERR976574
579	CNRVC030475	2003	Liberia		Weill et al. Science 2017	ERR1878098
580	CNRVC030477	2003	Liberia		Weill et al. Science 2017	ERR1878099
581	CNRVC020062	2002	Liberia		Weill et al. Science 2017	ERR1877954
582	CNRVC020393	2002	Liberia		Weill et al. Science 2017	ERR1878088
583	CNRVC080496	2006	Cote d'Ivoire		Weill et al. Science 2017	ERR1878571
584	L237	2012	Guinea		Weill et al. Science 2017	ERR386704
585	L211	2012	Guinea		Weill et al. Science 2017	ERR386666
586	L233	2012	Guinea		Weill et al. Science 2017	ERR386658
587	CNRVC120194	2012	Guinea Bissau		Weill et al. Science 2017	ERR1878604
588	CNRVC120195	2012	Guinea Bissau		Weill et al. Science 2017	ERR1878605
589	K6979	2008	Guinea Bissau		Weill et al. Science 2017	ERR1880773
590	K6975	2008	Guinea Bissau		Weill et al. Science 2017	ERR1880772
591	CNRVC040206	2004	Guinea		Weill et al. Science 2017	ERR1878112
592	CNRVC060009	2006	Mali		Weill et al. Science 2017	ERR1878149
593	CNRVC070124	2005	Mauritania		Weill et al. Science 2017	ERR1878556
594	CNRVC070142	2006	Mauritania		Weill et al. Science 2017	ERR1878558
595	CNRVC040257	2004	Sierra Leone		Weill et al. Science 2017	ERR1878115
596	CNRVC040303	2004	Senegal		Weill et al. Science 2017	ERR1878117
597	CNRVC040314	2004	Senegal		Weill et al. Science 2017	ERR1878127
598	CNRVC060010	2005	Mali		Weill et al. Science 2017	ERR1878150
599	CNRVC040203	2004	Sierra Leone		Weill et al. Science 2017	ERR1878111
600	CNRVC070144	2005	Mauritania		Weill et al. Science 2017	ERR1878559
601	CNRVC070136	2006	Mauritania		Weill et al. Science 2017	ERR1878557
602	CNRVC960250	1996	Mali		Weill et al. Science 2017	ERR998704
603	CNRVC950707	1995	Mali		Weill et al. Science 2017	ERR998673
604	CNRVC950708	1995	Mali		Weill et al. Science 2017	ERR998674
605	CNRVC950755	1995	Cote d'Ivoire		Weill et al. Science 2017	ERR998683
606	CNRVC950806	1995	Burkina Faso		Weill et al. Science 2017	ERR998688
607	CNRVC950801	1995	Burkina Faso		Weill et al. Science 2017	ERR998687
608	CNRVC970152	1997	Benin		Weill et al. Science 2017	ERR998750
609	CNRVC970147	1997	Benin		Weill et al. Science 2017	ERR998749
610	CNRVC960003	1996	Niger		Weill et al. Science 2017	ERR998689
611	CNRVC950759	1995	Niger		Weill et al. Science 2017	ERR998686
612	CNRVC970019	1997	Cameroon		Weill et al. Science 2017	ERR998726
613	CNRVC970124	1997	Central African Republic		Breurec et al EID 2021	ERR3890524
614	CNRVC970112	1997	Central African Republic		Weill et al. Science 2017	ERR998740
615	CNRVC970111	1997	Central African Republic		Breurec et al EID 2021	ERR3890523
616	CNRVC970110	1997	Central African Republic		Weill et al. Science 2017	ERR998739
617	CNRVC980021	1997	Cameroon		Weill et al. Science 2017	ERR976554
618	CNRVC970123	1997	Central African Republic		Weill et al. Science 2017	ERR998742
619	CNRVC970125	1997	Central African Republic		Weill et al. Science 2017	ERR998743
620	CNRVC980022	1997	Cameroon		Weill et al. Science 2017	ERR976555
621	F4169	1997	Nigeria		Weill et al. Science 2017	ERR1879656
622	CNRVC960243	1996	Chad		Weill et al. Science 2017	ERR998702
623	CNRVC970014	1997	Cameroon		Weill et al. Science 2017	ERR998725
624	CNRVC960293	1996	Cameroon		Weill et al. Science 2017	ERR998712
625	CNRVC960246	1996	Cameroon		Weill et al. Science 2017	ERR998703
626	CNRVC960028	1996	Nigeria		Weill et al. Science 2017	ERR998692
627	CNRVC960258	1996	Nigeria		Weill et al. Science 2017	ERR998707
628	CNRVC960271	1996	Nigeria		Weill et al. Science 2017	ERR998709
629	CNRVC960254	1996	Nigeria		Weill et al. Science 2017	ERR998706
630	CNRVC960252	1996	Nigeria		Weill et al. Science 2017	ERR998705
631	CNRVC960265	1996	Chad		Weill et al. Science 2017	ERR998708
632	CNRVC960273	1996	Chad		Weill et al. Science 2017	ERR998711
633	CNRVC960234	1996	Chad		Weill et al. Science 2017	ERR998701
634	CNRVC960228	1996	Chad		Weill et al. Science 2017	ERR998700
635	CNRVC970073	1997	Chad		Breurec et al EID 2021	ERR3890522
636	CNRVC970068	1997	Chad		Breurec et al EID 2021	ERR3890519
637	CNRVC970070	1997	Chad		Breurec et al EID 2021	ERR3890521
638	CNRVC970069	1997	Chad		Breurec et al EID 2021	ERR3890520
639	CNRVC980396	1998	Cameroon		Weill et al. Science 2017	ERR976577
640	CNRVC980398	1998	Cameroon		Weill et al. Science 2017	ERR976579
641	CNRVC980374	1998	Chad		Weill et al. Science 2017	ERR1879638
642	CNRVC980397	1998	Cameroon		Weill et al. Science 2017	ERR976578
643	CNRVC980395	1998	Cameroon		Weill et al. Science 2017	ERR976576
644	CNRVC980359	1998	Burkina Faso		Weill et al. Science 2017	ERR976572
645	CNRVC980360	1998	Burkina Faso		Weill et al. Science 2017	ERR976573
646	CNRVC000005	1999	Niger		Weill et al. Science 2017	ERR1877637
647	CNRVC010023	2000	Cameroon		Weill et al. Science 2017	ERR1877645
648	CNRVC000323	2000	Cameroon		Weill et al. Science 2017	ERR1877643
649	CNRVC990234	1999	Burkina Faso		Weill et al. Science 2017	ERR1879646
650	CNRVC010108	2001	Togo		Weill et al. Science 2017	ERR1877944
651	CNRVC010205	2001	Burkina Faso		Weill et al. Science 2017	ERR1877948
652	CNRVC010206	2001	Burkina Faso		Weill et al. Science 2017	ERR1877949
653	CNRVC040210	2004	Niger		Weill et al. Science 2017	ERR1878114
654	CNRVC050323	2005	Nigeria		Weill et al. Science 2017	ERR1878146
655	CNRVC050334	2005	Nigeria		Weill et al. Science 2017	ERR1878147
656	CNRVC010203	2001	Chad		Weill et al. Science 2017	ERR1877947
657	CNRVC010221	2001	Cameroon		Weill et al. Science 2017	ERR1877950
658	CNRVC010123	2001	Chad		Weill et al. Science 2017	ERR1877946
659	CNRVC010120	2001	Chad		Weill et al. Science 2017	ERR1877945
660	CNRVC040074	2001	Cameroon		Weill et al. Science 2017	ERR1878106
661	CNRVC040061	2004	Cameroon		Weill et al. Science 2017	ERR1878105
662	CNRVC050008	2005	Cameroon		Weill et al. Science 2017	ERR1878128
663	CNRVC040110	2004	Cameroon		Weill et al. Science 2017	ERR1878108
664	CNRVC040082	2002	Cameroon		Weill et al. Science 2017	ERR1878107
665	CNRVC050011	2005	Cameroon		Weill et al. Science 2017	ERR1878129
666	CNRVC080764	2008	Cameroon		Weill et al. Science 2017	ERR1878574
667	CNRVC060111	2006	Cameroon		Weill et al. Science 2017	ERR1878152
668	CNRVC080762	2008	Cameroon		Weill et al. Science 2017	ERR1878573
669	CNRVC050073	2005	Equatorial Guinea		Weill et al. Science 2017	ERR1878131
670	CNRVC050060	2005	Equatorial Guinea		Weill et al. Science 2017	ERR1878130
671	CNRVC070011	2007	Republic of the Congo		Weill et al. Science 2017	ERR1878549
672	CNRVC070012	2007	Republic of the Congo		Weill et al. Science 2017	ERR1878550
673	CNRVC030084	2003	Benin		Weill et al. Science 2017	ERR1878092
674	CNRVC020361	2002	Benin		Weill et al. Science 2017	ERR1877956
675	CNRVC020367	2002	Benin		Weill et al. Science 2017	ERR1877957
676	CNRVC030082	2003	Benin		Weill et al. Science 2017	ERR1878091
677	CNRVC040127	2004	Benin		Weill et al. Science 2017	ERR1878109
678	CNRVC040209	2004	Niger		Weill et al. Science 2017	ERR1878113
679	K0108	2003	Mali		Weill et al. Science 2017	ERR1880771
680	K0107	2003	Mali		Weill et al. Science 2017	ERR1880770
681	CNRVC040132	2004	Benin		Weill et al. Science 2017	ERR1878110
682	CNRVC060273	2006	Niger		Weill et al. Science 2017	ERR1878545
683	CNRVC070164	2007	Benin		Weill et al. Science 2017	ERR1878561
684	CNRVC080497	2006	Cote d'Ivoire		Weill et al. Science 2017	ERR1878572
685	CNRVC050139	2005	Benin		Weill et al. Science 2017	ERR1878133
686	CNRVC050140	2005	Benin		Weill et al. Science 2017	ERR1878134
687	CNRVC070316	2005	Burkina Faso		Weill et al. Science 2017	ERR1878562
688	CNRVC070334	2005	Burkina Faso		Weill et al. Science 2017	ERR1878563
689	CNRVC060272	2006	Niger		Weill et al. Science 2017	ERR1878544
690	CNRVC060279	2006	Nigeria		Weill et al. Science 2017	ERR1878546
691	CNRVC060280	2006	Nigeria		Weill et al. Science 2017	ERR1878547
692	CNRVC080124	2008	Niger		Weill et al. Science 2017	ERR1878566
693	CNRVC080122	2008	Niger		Weill et al. Science 2017	ERR1878565
694	CNRVC100183	2010	Benin		Weill et al. Science 2017	ERR1878587
695	712-11	2011	Ghana		Weill et al. Science 2017	ERR1024518
696	CNRVC100176	2010	Benin		Weill et al. Science 2017	ERR1878586
697	L388	2010	Togo		Weill et al. Science 2017	ERR572572
698	L387	2010	Togo		Weill et al. Science 2017	ERR572571
699	L400	2011	Togo		Weill et al. Science 2017	ERR572840
700	L399	2011	Togo		Weill et al. Science 2017	ERR572582
701	L390	2010	Togo		Weill et al. Science 2017	ERR572574
702	THSTI-D31153	1998	India		Weill et al. Science 2017	ERR1880812
703	THSTI-AM305	1997	India		Weill et al. Science 2017	ERR1880801
704	CNRVC980005	1998	Uganda		Weill et al. Science 2017	ERR976553
705	CNRVC980004	1998	Uganda		Weill et al. Science 2017	ERR976552
706	CNRVC980194	1998	Rwanda		Weill et al. Science 2017	ERR976566
707	CNRVC980195	1998	Rwanda		Weill et al. Science 2017	ERR976567
708	CNRVC990015	1999	Uganda		Weill et al. Science 2017	ERR976584
709	CNRVC000044	2000	Uganda		Weill et al. Science 2017	ERR1877639
710	CNRVC000043	2000	Uganda		Weill et al. Science 2017	ERR1877638
711	F5332	1998	Tanzania		Weill et al. Science 2017	ERR1880766
712	F5333	1998	Tanzania		Weill et al. Science 2017	ERR1880767
713	CNRVC150243	1998	Kenya		Weill et al. Science 2017	ERR1879540
714	CNRVC980080	1998	Tanzania		Weill et al. Science 2017	ERR976563
715	CNRVC980081	1998	Tanzania		Weill et al. Science 2017	ERR976564
716	CNRVC980026	1998	Comoros		Weill et al. Science 2017	ERR976557
717	CNRVC980023	1998	Comoros		Weill et al. Science 2017	ERR976556
718	CNRVC980029	1998	Comoros		Weill et al. Science 2017	ERR976558
719	CNRVC010045	2001	Comoros		Weill et al. Science 2017	ERR1877648
720	CNRVC000055	1999	Madagascar		Weill et al. Science 2017	ERR976589
721	CNRVC000056	1999	Madagascar		Weill et al. Science 2017	ERR976590
722	CNRVC990078	1999	Madagascar		Weill et al. Science 2017	ERR976588
723	CNRVC000064	2000	Madagascar		Weill et al. Science 2017	ERR976595
724	CNRVC000065	2000	Madagascar		Weill et al. Science 2017	ERR976596
725	CNRVC010055	2001	Madagascar		Weill et al. Science 2017	ERR1877940
726	CNRVC010008	2001	Comoros		Weill et al. Science 2017	ERR1877644
727	CNRVC010051	2000	Madagascar		Weill et al. Science 2017	ERR1877939
728	CNRVC000085	2000	Comoros		Weill et al. Science 2017	ERR1877640
729	CNRVC000062	2000	Madagascar		Weill et al. Science 2017	ERR976594
730	CNRVC000059	2000	Madagascar		Weill et al. Science 2017	ERR976592
731	CNRVC000060	2000	Madagascar		Weill et al. Science 2017	ERR976593
732	CNRVC000058	2000	Madagascar		Weill et al. Science 2017	ERR976591
733	CNRVC000212	2000	Rwanda		Weill et al. Science 2017	ERR1877642
734	CNRVC000209	2000	Rwanda		Weill et al. Science 2017	ERR1877641
735	CNRVC050077	2005	Democratic Republic of the Congo		Weill et al. Science 2017	ERR1878132
736	CNRVC030032	2003	Democratic Republic of the Congo		Weill et al. Science 2017	ERR1878090
737	CNRVC030469	2003	Democratic Republic of the Congo		Weill et al. Science 2017	ERR1878097
738	CNRVC040299	2004	Democratic Republic of the Congo		Weill et al. Science 2017	ERR1878116
739	CNRVC070066	2007	South Sudan		Weill et al. Science 2017	ERR1878553
740	CNRVC070067	2007	South Sudan		Weill et al. Science 2017	ERR1878554
741	KNC8678	2009	Kenya		Kiiru et al. Plos One 2013	ERR114416
742	KNC11	2010	Kenya		Kiiru et al. Plos One 2013	ERR117586
743	KNE3G	2010	Kenya		Kiiru et al. Plos One 2013	ERR117490
744	KNE11B	2010	Kenya		Kiiru et al. Plos One 2013	ERR117484
745	KNE3C	2010	Kenya		Kiiru et al. Plos One 2013	ERR117473
746	KNC8673	2009	Kenya		Kiiru et al. Plos One 2013	ERR114415
747	KNC8675	2009	Kenya		Kiiru et al. Plos One 2013	ERR117610
748	KNC8572	2009	Kenya		Kiiru et al. Plos One 2013	ERR117612
749	KNC56	2010	Kenya		Kiiru et al. Plos One 2013	ERR117577
750	KNC1509	2009	Kenya		Kiiru et al. Plos One 2013	ERR117613
751	KNC8679	2008	Kenya		Kiiru et al. Plos One 2013	ERR117606
752	KNC206	2009	Kenya		Kiiru et al. Plos One 2013	ERR117604
753	7687	2009	Kenya		Mutreja et al. Nature 2011	ERR028074
754	7684	2009	Kenya		Mutreja et al. Nature 2011	ERR028068
755	7682	2009	Kenya		Mutreja et al. Nature 2011	ERR028066
756	7685	2009	Kenya		Mutreja et al. Nature 2011	ERR028076
757	7686	2009	Kenya		Mutreja et al. Nature 2011	ERR028075
758	KNC8669	2010	Kenya		Kiiru et al. Plos One 2013	ERR117599
759	4621STDY6714774	2012	Kenya		Weill et al. Nature 2019	ERS1572809
760	4621STDY6714778	2010	Kenya		Weill et al. Nature 2019	ERS1572813
761	4621STDY6714768	2012	Kenya		Weill et al. Nature 2019	ERS1572803
762	4621STDY6714763	2012	Kenya		Weill et al. Nature 2019	ERS1572798
763	CNRVC060119	2006	Kenya		Weill et al. Science 2017	ERR1878153
764	CNRVC070020	2007	Djibouti		Weill et al. Science 2017	ERR1878551
765	CNRVC060120	2006	Kenya		Weill et al. Science 2017	ERR1878154
766	A481	2007	Djibouti		Mutreja et al. Nature 2011	ERR018175
767	A482	2007	Djibouti		Mutreja et al. Nature 2011	ERR018174
768	A483	2007	Djibouti		Mutreja et al. Nature 2011	ERR018172
769	KNE168	2010	Kenya		Kiiru et al. Plos One 2013	ERR117569
770	KNC161	2010	Kenya		Kiiru et al. Plos One 2013	ERR117590
771	KNE170	2010	Kenya		Kiiru et al. Plos One 2013	ERR117485
772	KNC233	2009	Kenya		Kiiru et al. Plos One 2013	ERR117605
773	KNC133	2007	Kenya		Kiiru et al. Plos One 2013	ERR117579
774	KNC207	2009	Kenya		Kiiru et al. Plos One 2013	ERR117609
775	KNC135	2009	Kenya		Kiiru et al. Plos One 2013	ERR117572
776	KNC1420	2009	Kenya		Kiiru et al. Plos One 2013	ERR117607
777	KNE134	2009	Kenya		Kiiru et al. Plos One 2013	ERR117480
778	KNE134B	2009	Kenya		Kiiru et al. Plos One 2013	ERR117482
779	CNRVC150212	1998	Tanzania		Weill et al. Science 2017	ERR1879386
780	CNRVC150240	1998	Kenya		Weill et al. Science 2017	ERR1879539
781	CNRVC980384	1998	Sudan		Weill et al. Science 2017	ERR976575
782	CNRVC980356	1998	Sudan		Weill et al. Science 2017	ERR976571
783	CNRVC020003	2002	Comoros		Weill et al. Science 2017	ERR1877953
784	CNRVC030593	2003	Comoros		Weill et al. Science 2017	ERR1878103
785	CNRVC030594	2003	Comoros		Weill et al. Science 2017	ERR1878104
786	6197	2007	Kenya		Mutreja et al. Nature 2011	ERR019292
787	6191	2005	Kenya		Mutreja et al. Nature 2011	ERR019288
788	6201	2007	Kenya		Mutreja et al. Nature 2011	ERR019291
789	6194	2007	Kenya		Mutreja et al. Nature 2011	ERR019295
790	6193	2005	Kenya		Mutreja et al. Nature 2011	ERR019296
791	6212	2007	Kenya		Mutreja et al. Nature 2011	ERR019289
792	6214	2007	Kenya		Mutreja et al. Nature 2011	ERR019287
793	6210	2007	Kenya		Mutreja et al. Nature 2011	ERR019290
794	6215	2005	Kenya		Mutreja et al. Nature 2011	ERR019297
795	KNC1888	2007	Kenya		Kiiru et al. Plos One 2013	ERR117593
796	VE3	2010	Kenya		Kiiru et al. Plos One 2013	ERR037741
797	Tanz-56	2012	Tanzania		Kachwamba et al. BMC Infect Dis 2017	ERS2318703
798	Tanz-58	2011	Tanzania		Kachwamba et al. BMC Infect Dis 2017	ERS2318704
799	KNC147	2010	Kenya		Kiiru et al. Plos One 2013	ERR117588
800	KNC145	2010	Kenya		Kiiru et al. Plos One 2013	ERR117571
801	KNC151	2010	Kenya		Kiiru et al. Plos One 2013	ERR117573
802	KNC155	2010	Kenya		Kiiru et al. Plos One 2013	ERR117597
803	KNC8885	2010	Kenya		Kiiru et al. Plos One 2013	ERR117595
804	KNC158	2010	Kenya		Kiiru et al. Plos One 2013	ERR117583
805	KNC156	2009	Kenya		Kiiru et al. Plos One 2013	ERR117594
806	KNC157	2009	Kenya		Kiiru et al. Plos One 2013	ERR117592
807	VE1	2010	Kenya		Kiiru et al. Plos One 2013	ERR037738
808	KNC8880	2010	Kenya		Kiiru et al. Plos One 2013	ERR117578
809	KNC8889	2010	Kenya		Kiiru et al. Plos One 2013	ERR117581
810	VE2	2010	Kenya		Kiiru et al. Plos One 2013	ERR037739
811	KNEXC	2009	Kenya		Kiiru et al. Plos One 2013	ERR117555
812	KNEXXH	2009	Kenya		Kiiru et al. Plos One 2013	ERR117556
813	L342	2001	Democratic Republic of the Congo		Weill et al. Science 2017	ERR572810
814	CNRVC010243	2001	Democratic Republic of the Congo		Weill et al. Science 2017	ERR1877951
815	CNRVC020284	2002	Democratic Republic of the Congo		Weill et al. Science 2017	ERR1877955
816	CNRVC030293	2003	Democratic Republic of the Congo		Weill et al. Science 2017	ERR1878093
817	259-1	2004	Zambia		Weill et al. Science 2017	ERR164773
818	169-12	2003	Zambia		Weill et al. Science 2017	ERR164765
819	204-12	2003	Zambia		Weill et al. Science 2017	ERR044795
820	329-1	2004	Zambia		Weill et al. Science 2017	ERR164768
821	218-2	2003	Zambia		Weill et al. Science 2017	ERR164766
822	CP1041	2004	Zambia		Katz et al. Mbio 2013	SRR227309
823	336-1	2004	Zambia		Weill et al. Science 2017	ERR164776
824	CP1040	2004	Zambia		EBI-ENA (unpublished)	SRR227307
825	CNRVC030519	2002	Democratic Republic of the Congo		Weill et al. Science 2017	ERR1878101
826	CNRVC060003	2006	Democratic Republic of the Congo		Weill et al. Science 2017	ERR1878148
827	CNRVC070045	2007	Democratic Republic of the Congo		Weill et al. Science 2017	ERR1878552
828	2	2009	Democratic Republic of the Congo		Weill et al. Science 2017	ERR386683
829	L21	2009	Democratic Republic of the Congo		EBI-ENA (unpublished)	ERR572652
830	CNRVC080370	2008	Democratic Republic of the Congo		Weill et al. Science 2017	ERR1878568
831	CNRVC080133	2008	Democratic Republic of the Congo		Weill et al. Science 2017	ERR1878567
832	CNRVC100057	2010	Zambia		Weill et al. Science 2017	ERR1878581
833	CNRVC100062	2010	Zambia		Weill et al. Science 2017	ERR1878582
834	CNRVC070530	2007	Democratic Republic of the Congo		Weill et al. Science 2017	ERR1878564
835	L110	2009	Democratic Republic of the Congo		EBI-ENA (unpublished)	ERR572707
836	L27	2009	Democratic Republic of the Congo		EBI-ENA (unpublished)	ERR572525
837	L5	2009	Democratic Republic of the Congo		EBI-ENA (unpublished)	ERR572516
838	L283	2008	Democratic Republic of the Congo		Weill et al. Science 2017	ERR572756
839	L354	2011	Democratic Republic of the Congo		Weill et al. Science 2017	ERR572821
840	L268	2012	Zambia		Weill et al. Science 2017	ERR386661
841	L254	2012	Zambia		Weill et al. Science 2017	ERR386663
842	L273	2012	Zambia		Weill et al. Science 2017	ERR386656
843	Tanz-20	2015	Tanzania		Kachwamba et al. BMC Infect Dis 2017	ERS2318689
844	Tanz-65	2015	Tanzania		Kachwamba et al. BMC Infect Dis 2017	ERS2318708
845	CNRVC160434	2016	Democratic Republic of the Congo	360	This study	ERR6612639
846	CNRVC140013	2014	Democratic Republic of the Congo		Weill et al. Science 2017	ERR1878608
847	L372	2013	Democratic Republic of the Congo		Weill et al. Science 2017	ERR572563
848	CNRVC140012	2014	Democratic Republic of the Congo		Weill et al. Science 2017	ERR1878607
849	L1	2009	Democratic Republic of the Congo		Weill et al. Science 2017	ERR572514
850	726	2009	Democratic Republic of the Congo		Weill et al. Science 2017	ERR386698
851	L30	2009	Democratic Republic of the Congo		EBI-ENA (unpublished)	ERR386680
852	622	2009	Democratic Republic of the Congo		Weill et al. Science 2017	ERR386629
853	L13	2009	Democratic Republic of the Congo		EBI-ENA (unpublished)	ERR572519
854	L4	2009	Democratic Republic of the Congo		EBI-ENA (unpublished)	ERR572515
855	CNRVC140069	2014	South Sudan		Weill et al. Nature 2019	ERR2265645
856	CNRVC140077	2014	South Sudan		Weill et al. Nature 2019	ERR2265647
857	CNRVC140054	2014	South Sudan		Weill et al. Nature 2019	ERR2265591
858	CNRVC140072	2014	South Sudan		Weill et al. Nature 2019	ERR2265646
859	CNRVC150141	2015	South Sudan		Weill et al. Nature 2019	ERR2265653
860	CNRVC140079	2014	South Sudan		Weill et al. Nature 2019	ERR2265648
861	CNRVC150165	2015	South Sudan		Weill et al. Nature 2019	ERR2265654
862	CNRVC160462	2016	South Sudan		Weill et al. Nature 2019	ERR2265668
863	CNRVC160461	2016	South Sudan		Weill et al. Nature 2019	ERR2265667
864	CNRVC170165	2017	South Sudan		Weill et al. Nature 2019	ERR2265673
865	CNRVC170164	2017	South Sudan		Weill et al. Nature 2019	ERR2265672
866	CNRVC170161	2017	South Sudan		Weill et al. Nature 2019	ERR2265671
867	CNRVC170159	2017	South Sudan		Weill et al. Nature 2019	ERR2265669
868	CNRVC170160	2017	South Sudan		Weill et al. Nature 2019	ERR2265670
869	L339	2012	Democratic Republic of the Congo		Weill et al. Science 2017	ERR572807
870	L300	2011	Democratic Republic of the Congo		Weill et al. Science 2017	ERR572772
871	L281	2011	Democratic Republic of the Congo		EBI-ENA (unpublished)	ERR572754
872	L384	2013	Democratic Republic of the Congo		Weill et al. Science 2017	ERR572837
873	CTMA-1470	2014	Democratic Republic of the Congo		Irenge et al. PLoS Negl Trop Dis 2020	ERR3269057
874	CTMA-1423	2015	Democratic Republic of the Congo		Irenge et al. PLoS Negl Trop Dis 2020	ERR3269013
875	CTMA-1410	2015	Democratic Republic of the Congo		Irenge et al. PLoS Negl Trop Dis 2020	ERR3269000
876	CTMA-1479	2015	Democratic Republic of the Congo		Irenge et al. PLoS Negl Trop Dis 2020	ERR3269065
877	CTMA-1416	2015	Democratic Republic of the Congo		Irenge et al. PLoS Negl Trop Dis 2020	ERR3269006
878	CTMA-1408	2015	Democratic Republic of the Congo		Irenge et al. PLoS Negl Trop Dis 2020	ERR3268998
879	CTMA-1415	2015	Democratic Republic of the Congo		Irenge et al. PLoS Negl Trop Dis 2020	ERR3269005
880	CTMA-1421	2015	Democratic Republic of the Congo		Irenge et al. PLoS Negl Trop Dis 2020	ERR3269011
881	CTMA-1442	2016	Democratic Republic of the Congo		Irenge et al. PLoS Negl Trop Dis 2020	ERR3269031
882	CTMA-1450	2014	Democratic Republic of the Congo		Irenge et al. PLoS Negl Trop Dis 2020	ERR3269039
883	CTMA-1478	2017	Democratic Republic of the Congo		Irenge et al. PLoS Negl Trop Dis 2020	ERR3269064
884	CTMA-1425	2016	Democratic Republic of the Congo		Irenge et al. PLoS Negl Trop Dis 2020	ERR3269015
885	CNRVC160423	2016	Democratic Republic of the Congo	308	This study	ERR6612635
886	CNRVC160422	2016	Democratic Republic of the Congo	287	This study	ERR6609864
887	CNRVC160424	2016	Democratic Republic of the Congo	266	This study	ERR6612636
888	CNRVC160426	2016	Democratic Republic of the Congo		Breurec et al EID 2021	ERR3891239
889	CNRVC160427	2016	Democratic Republic of the Congo		Breurec et al EID 2021	ERR3890505
890	CNRVC160430	2016	Democratic Republic of the Congo	323	This study	ERR6612637
891	CNRVC160431	2016	Democratic Republic of the Congo		Breurec et al EID 2021	ERR3890507
892	CNRVC160429	2016	Democratic Republic of the Congo		Breurec et al EID 2021	ERR3890506
893	CNRVC160432	2016	Democratic Republic of the Congo	248	This study	ERR6612638
894	CNRVC190054	2016	Central African Republic		Breurec et al EID 2021	ERR3890517
895	CNRVC160165	2016	Central African Republic		Breurec et al EID 2021	ERR3891237
896	CNRVC160166	2016	Central African Republic		Breurec et al EID 2021	ERR3891238
897	CNRVC190053	2016	Central African Republic		Breurec et al EID 2021	ERR3890509
898	CNRVC190055	2016	Central African Republic		Breurec et al EID 2021	ERR3890518
899	CNRVC160163	2016	Central African Republic		Breurec et al EID 2021	ERR3891235
900	CNRVC190052	2016	Central African Republic		Breurec et al EID 2021	ERR3890508
901	CNRVC160164	2016	Central African Republic		Breurec et al EID 2021	ERR3891236
902	L349	2011	Democratic Republic of the Congo		EBI-ENA (unpublished)	ERR572816
903	L174	2012	Democratic Republic of the Congo		Weill et al. Science 2017	ERR386688
904	L177a	2012	Democratic Republic of the Congo		EBI-ENA (unpublished)	ERR386751
905	L179	2012	Democratic Republic of the Congo		EBI-ENA (unpublished)	ERR386681
906	L348	2011	Democratic Republic of the Congo		EBI-ENA (unpublished)	ERR572815
907	L350	2011	Democratic Republic of the Congo		EBI-ENA (unpublished)	ERR572817
908	L204	2012	Democratic Republic of the Congo		Weill et al. Science 2017	ERR386711
909	L196a	2012	Democratic Republic of the Congo		EBI-ENA (unpublished)	ERR386742
910	L201	2012	Democratic Republic of the Congo		Weill et al. Science 2017	ERR386647
911	L198	2012	Democratic Republic of the Congo		Weill et al. Science 2017	ERR386695
912	L205a	2012	Democratic Republic of the Congo		EBI-ENA (unpublished)	ERR386728
913	L190	2012	Democratic Republic of the Congo		EBI-ENA (unpublished)	ERR572551
914	L337	2011	Democratic Republic of the Congo		EBI-ENA (unpublished)	ERR572805
915	L310	2011	Democratic Republic of the Congo		Weill et al. Science 2017	ERR572781
916	L302	2011	Democratic Republic of the Congo		EBI-ENA (unpublished)	ERR572556
917	L316	2011	Democratic Republic of the Congo		EBI-ENA (unpublished)	ERR572787
918	L193	2012	Democratic Republic of the Congo		Weill et al. Science 2017	ERR386712
919	L279	2012	Democratic Republic of the Congo		EBI-ENA (unpublished)	ERR572752
920	L184	2012	Democratic Republic of the Congo		Weill et al. Science 2017	ERR572548
921	L345	2011	Democratic Republic of the Congo		EBI-ENA (unpublished)	ERR572812
922	L340	2011	Democratic Republic of the Congo		EBI-ENA (unpublished)	ERR572808
923	L334	2011	Democratic Republic of the Congo		EBI-ENA (unpublished)	ERR572803
924	L341	2011	Democratic Republic of the Congo		EBI-ENA (unpublished)	ERR572809
925	L288	2011	Democratic Republic of the Congo		EBI-ENA (unpublished)	ERR572761
926	L289	2011	Democratic Republic of the Congo		EBI-ENA (unpublished)	ERR572762
927	L343	2011	Democratic Republic of the Congo		EBI-ENA (unpublished)	ERR572811
928	L312	2011	Democratic Republic of the Congo		EBI-ENA (unpublished)	ERR572783
929	CNRVC110266	2011	Central African Republic		Weill et al. Science 2017	ERR1878602
930	CNRVC110267	2011	Central African Republic		Breurec et al EID 2021	ERR3890497
931	CNRVC110270	2011	Central African Republic		Breurec et al EID 2021	ERR3891233
932	CNRVC110271	2011	Central African Republic		Breurec et al EID 2021	ERR3891234
933	CNRVC110268	2011	Central African Republic		Breurec et al EID 2021	ERR3890996
934	CNRVC110269	2011	Central African Republic		Breurec et al EID 2021	ERR3890997
935	CNRVC110272	2011	Central African Republic		Weill et al. Science 2017	ERR1878603
936	CNRVC980324	1998	Rwanda		Weill et al. Science 2017	ERR976569
937	CNRVC010061	2001	Burundi		Weill et al. Science 2017	ERR1877941
938	CNRVC010062	2001	Burundi		Weill et al. Science 2017	ERR1877942
939	CNRVC010254	2001	Democratic Republic of the Congo		Weill et al. Science 2017	ERR1877952
940	CNRVC060153	2006	Democratic Republic of the Congo		Weill et al. Science 2017	ERR1878155
941	CNRVC050284	2005	Democratic Republic of the Congo		Weill et al. Science 2017	ERR1878136
942	L284	2008	Democratic Republic of the Congo		Weill et al. Science 2017	ERR572757
943	CNRVC080383	2008	South Sudan		Weill et al. Science 2017	ERR1878569
944	L39	2009	Democratic Republic of the Congo		EBI-ENA (unpublished)	ERR572528
945	L324	2011	Democratic Republic of the Congo		EBI-ENA (unpublished)	ERR572795
946	Tanz-60	2012	Tanzania		Kachwamba et al. BMC Infect Dis 2017	ERS2318705
947	3	2009	Democratic Republic of the Congo		Weill et al. Science 2017	ERR386690
948	217	2009	Democratic Republic of the Congo		Weill et al. Science 2017	ERR386672
949	L78	2009	Democratic Republic of the Congo		Weill et al. Science 2017	ERR572538
950	4784	2009	Tanzania		Mutreja et al. Nature 2011	ERR025370
951	L377	2013	Democratic Republic of the Congo		Weill et al. Science 2017	ERR572836
952	L363	2013	Democratic Republic of the Congo		Weill et al. Science 2017	ERR572559
953	CTMA-1462	2014	Democratic Republic of the Congo		Irenge et al. PLoS Negl Trop Dis 2020	ERR3269049
954	CTMA-1455	2014	Democratic Republic of the Congo		Irenge et al. PLoS Negl Trop Dis 2020	ERR3269044
955	CTMA-1465	2014	Democratic Republic of the Congo		Irenge et al. PLoS Negl Trop Dis 2020	ERR3269052
956	CNRVC150046	2015	Democratic Republic of the Congo	319	This study	ERR6609035
957	CNRVC150070	2015	Democratic Republic of the Congo	214	This study	ERR6609036
958	CNRVC160438	2015	Democratic Republic of the Congo	203	This study	ERR6612641
959	CTMA-1439	2015	Democratic Republic of the Congo		Irenge et al. PLoS Negl Trop Dis 2020	ERR3269029
960	CTMA-1469	2014	Democratic Republic of the Congo		Irenge et al. PLoS Negl Trop Dis 2020	ERR3269056
961	CTMA-1420	2015	Democratic Republic of the Congo		Irenge et al. PLoS Negl Trop Dis 2020	ERR3269010
962	CNRVC160441	2015	Democratic Republic of the Congo	350	This study	ERR6612644
963	CNRVC150056	2015	Democratic Republic of the Congo		Weill et al. Nature 2019	ERR2265650
964	CNRVC160440	2015	Democratic Republic of the Congo	283	This study	ERR6612643
965	CNRVC150071	2015	Democratic Republic of the Congo		Weill et al. Nature 2019	ERR2265651
966	CNRVC160436	2015	Democratic Republic of the Congo	292	This study	ERR6612640
967	Tanz-78	2015	Tanzania		Kachwamba et al. BMC Infect Dis 2017	ERS2318712
968	CNRVC160453	2015	Democratic Republic of the Congo	75	This study	ERR6613991
969	Tanz	2015	Tanzania		Kachwamba et al. BMC Infect Dis 2017	ERS2318718
970	CNRVC160443	2015	Democratic Republic of the Congo	110	This study	ERR6613985
971	CNRVC160445	2015	Democratic Republic of the Congo	285	This study	ERR6613987
972	CNRVC160460	2016	Democratic Republic of the Congo	323	This study	ERR6614159
973	CNRVC150266	2015	Democratic Republic of the Congo	241	This study	ERR6609863
974	CNRVC160452	2015	Democratic Republic of the Congo	40	This study	ERR6613990
975	CNRVC150259	2015	Democratic Republic of the Congo	328	This study	ERR6609858
976	CNRVC150258	2015	Democratic Republic of the Congo	334	This study	ERR6609857
977	CNRVC160451	2015	Democratic Republic of the Congo	194	This study	ERR6613989
978	CNRVC150260	2015	Democratic Republic of the Congo	344	This study	ERR6609859
979	CNRVC150262	2015	Democratic Republic of the Congo	228	This study	ERR6609861
980	CNRVC150263	2015	Democratic Republic of the Congo	338	This study	ERR6609862
981	CNRVC150257	2015	Democratic Republic of the Congo	271	This study	ERR6609856
982	CNRVC160455	2015	Democratic Republic of the Congo	267	This study	ERR6613992
983	CNRVC160456	2015	Democratic Republic of the Congo	301	This study	ERR6613993
984	CNRVC160457	2015	Democratic Republic of the Congo	404	This study	ERR6613994
985	CNRVC160458	2015	Democratic Republic of the Congo	137	This study	ERR6614158
986	CTMA-1436	2016	Democratic Republic of the Congo		Irenge et al. PLoS Negl Trop Dis 2020	ERR3269026
987	CNRVC150256	2015	Democratic Republic of the Congo		Weill et al. Nature 2019	ERR2265661
988	CNRVC160448	2016	Democratic Republic of the Congo	197	This study	ERR6613988
989	CNRVC160439	2015	Democratic Republic of the Congo	319	This study	ERR6612642
990	CNRVC160444	2015	Democratic Republic of the Congo	214	This study	ERR6613986
991	CNRVC150261	2015	Democratic Republic of the Congo	318	This study	ERR6609860
992	CTMA-1444	2016	Democratic Republic of the Congo		Irenge et al. PLoS Negl Trop Dis 2020	ERR3269033
993	CTMA-1446	2016	Democratic Republic of the Congo		Irenge et al. PLoS Negl Trop Dis 2020	ERR3269035
994	CTMA-1449	2016	Democratic Republic of the Congo		Irenge et al. PLoS Negl Trop Dis 2020	ERR3269038
995	TGK1	2018	Tanzania	52.9111	This study	ERR3980552
996	TGK11	2019	Tanzania	54.5087	This study	ERR3980557
997	TGK23	2019	Tanzania	56.0443	This study	ERR3980561
998	TGK9	2019	Tanzania	56.0443	This study	ERR3980556
999	TGK6	2018	Tanzania	54.8196	This study	ERR3980554
1000	TGK4	2018	Tanzania	54.8196	This study	ERR3980553
1001	TGK18	2019	Tanzania	55.2063	This study	ERR3980559
1002	TGK20	2019	Tanzania	42.1681	This study	ERR3980560
1003	TGK14	2019	Tanzania	51.9711	This study	ERR3980558
1004	TGK7	2018	Tanzania	51.9711	This study	ERR3980555
1005	CNRVC170311	2017	Democratic Republic of the Congo	577	This study	ERR6614190
1006	CNRVC170307	2017	Democratic Republic of the Congo	504	This study	ERR6614164
1007	CNRVC170306	2017	Democratic Republic of the Congo	728	This study	ERR6614163
1008	W2	2017	Tanzania		Hounmanou et al. PLoS Negl Trop Dis 2019	ERS3035914
1009	F3	2017	Tanzania		Hounmanou et al. PLoS Negl Trop Dis 2019	ERS3013702
1010	F1	2017	Tanzania		Hounmanou et al. PLoS Negl Trop Dis 2019	ERS3013700
1011	CNRVC180010	2018	Democratic Republic of the Congo	299	This study	ERR6614196
1012	CNRVC170309	2017	Democratic Republic of the Congo	526	This study	ERR6614166
1013	CNRVC170314	2017	Democratic Republic of the Congo	566	This study	ERR6614193
1014	CNRVC170304	2017	Democratic Republic of the Congo	512	This study	ERR6614161
1015	CNRVC170310	2017	Democratic Republic of the Congo	613	This study	ERR6614167
1016	CNRVC170303	2017	Democratic Republic of the Congo	604	This study	ERR6614160
1017	CNRVC170315	2017	Democratic Republic of the Congo	586	This study	ERR6614194
1018	CNRVC180014	2018	Democratic Republic of the Congo	667	This study	ERR6614197
1019	CNRVC180009	2018	Democratic Republic of the Congo	310	This study	ERR6614195
1020	CNRVC170308	2017	Democratic Republic of the Congo	522	This study	ERR6614165
1021	CNRVC180043	2018	Democratic Republic of the Congo	324	This study	ERR6614563
1022	CNRVC180015	2018	Democratic Republic of the Congo	307	This study	ERR6614198
1023	CNRVC180044	2018	Democratic Republic of the Congo	350	This study	ERR6614564
1024	CNRVC180041	2018	Democratic Republic of the Congo	352	This study	ERR6614199
1025	CNRVC180042	2018	Democratic Republic of the Congo	314	This study	ERR6614562
1026	CNRVC180045	2018	Democratic Republic of the Congo	334	This study	ERR6614565
1027	CNRVC180047	2017	Democratic Republic of the Congo	335	This study	ERR6614567
1028	CNRVC180046	2018	Democratic Republic of the Congo	411	This study	ERR6614566
1029	CNRVC170305	2017	Democratic Republic of the Congo	598	This study	ERR6614162
1030	CNRVC170313	2017	Democratic Republic of the Congo	584	This study	ERR6614192
1031	CNRVC170312	2017	Democratic Republic of the Congo	509	This study	ERR6614191
1032	CNRVC210067	2020	Democratic Republic of the Congo	235	This study	ERR6614597
1033	CNRVC210063	2020	Democratic Republic of the Congo	298	This study	ERR6614594
1034	CNRVC210009	2020	Democratic Republic of the Congo	243	This study	ERR6614576
1035	CNRVC210065	2020	Democratic Republic of the Congo	450	This study	ERR6614595
1036	CNRVC210055	2020	Democratic Republic of the Congo	302	This study	ERR6614593
1037	CNRVC210085	2020	Democratic Republic of the Congo	204	This study	ERR6614608
1038	CNRVC210076	2020	Democratic Republic of the Congo	349	This study	ERR6614605
1039	CNRVC210054	2020	Democratic Republic of the Congo	251	This study	ERR6614592
1040	CNRVC210066	2020	Democratic Republic of the Congo	289	This study	ERR6614596
1041	CNRVC210080	2020	Democratic Republic of the Congo	340	This study	ERR6614606
1042	CNRVC210086	2020	Democratic Republic of the Congo	406	This study	ERR6614609
1043	CNRVC210081	2020	Democratic Republic of the Congo	381	This study	ERR6614607
1044	CNRVC210004	2019	Democratic Republic of the Congo	266	This study	ERR6614569
1045	CNRVC210068	2020	Democratic Republic of the Congo	219	This study	ERR6614598
1046	CNRVC210025	2020	Democratic Republic of the Congo	140	This study	ERR6614580
1047	CNRVC210031	2020	Democratic Republic of the Congo	214	This study	ERR6614581
1048	CNRVC210046	2020	Democratic Republic of the Congo	166	This study	ERR6614583
1049	CNRVC210006	2020	Democratic Republic of the Congo	291	This study	ERR6614570
1050	CNRVC210053	2020	Democratic Republic of the Congo	242	This study	ERR6614585
1051	CNRVC210022	2020	Democratic Republic of the Congo	469	This study	ERR6614579
1052	CNRVC210073	2020	Democratic Republic of the Congo	342	This study	ERR6614600
1053	CNRVC210070	2020	Democratic Republic of the Congo	441	This study	ERR6614599
1054	CNRVC210020	2020	Democratic Republic of the Congo	298	This study	ERR6614578
1055	CNRVC210008	2020	Democratic Republic of the Congo	344	This study	ERR6614571
1056	CNRVC210075	2020	Democratic Republic of the Congo	396	This study	ERR6614601
1057	CNRVC210039	2020	Democratic Republic of the Congo	225	This study	ERR6614582
1058	CNRVC210013	2020	Democratic Republic of the Congo	254	This study	ERR6614577
1059	CNRVC210002	2020	Democratic Republic of the Congo	280	This study	ERR6614568
1060	CNRVC210049	2020	Democratic Republic of the Congo	244	This study	ERR6614584
1061	THSTI-CO553	1994	India		Weill et al. Science 2017	ERR1880806
1062	THSTI-AM120	1996	India		Weill et al. Science 2017	ERR1880799
1063	THSTI-CO783	1994	India		Weill et al. Science 2017	ERR1880807
1064	THSTI-CO908	1995	India		Weill et al. Science 2017	ERR1880808
1065	THSTI-CO1089	1995	India		Weill et al. Science 2017	ERR1880803
1066	THSTI-NLC8	1999	India		Weill et al. Science 2017	ERR1880835
1067	THSTI-G27875	2001	India		Weill et al. Science 2017	ERR1880814
1068	THSTI-H12381	2002	India		Weill et al. Science 2017	ERR1880818
1069	THSTI-I16615	2003	India		Weill et al. Science 2017	ERR1880819
1070	THSTI-D16133	1998	India		Weill et al. Science 2017	ERR1880811
1071	CNRVC960215	1996	India		Weill et al. Science 2017	ERR1879597
1072	THSTI-AM232	1996	India		Weill et al. Science 2017	ERR1880800
1073	CNRVC990299	1999	Afghanistan		Weill et al. Science 2017	ERR1879649
1074	CNRVC990298	1999	Afghanistan		Weill et al. Science 2017	ERR1879648
1075	PRL64	1980	India		Mutreja et al. Nature 2011	ERR018195
1076	THSTI-C18932	1997	India		Weill et al. Science 2017	ERR1880802
1077	CNRVC970077	1997	India		Weill et al. Science 2017	ERR1879637
1078	THSTI-E12067	1999	India		Weill et al. Science 2017	ERR1880813
1079	THSTI-CRC198	2000	India		Weill et al. Science 2017	ERR1880810
1080	THSTI-H11801	2002	India		Weill et al. Science 2017	ERR1880817
1081	THSTI-CRC155	2000	India		Weill et al. Science 2017	ERR1880809
1082	THSTI-I17260	2003	India		Weill et al. Science 2017	ERR1880820
1083	THSTI-RC12	2001	India		Weill et al. Science 2017	ERR1880836
1084	THSTI-J4770	2004	India		Weill et al. Science 2017	ERR1880830
1085	THSTI-J16173	2004	India		Weill et al. Science 2017	ERR1880829
1086	MBRN14	2004	India		Mutreja et al. Nature 2011	ERR018130
1087	4322	2004	India		Mutreja et al. Nature 2011	ERR019881
1088	4339	2004	India		Mutreja et al. Nature 2011	ERR025361
1089	4656	2006	India		Mutreja et al. Nature 2011	ERR018112
1090	4646	2007	India		Mutreja et al. Nature 2011	ERR025372
1091	4551	2007	India		Mutreja et al. Nature 2011	ERR025357
1092	4552	2007	India		Mutreja et al. Nature 2011	ERR025368
1093	4593	2007	India		Mutreja et al. Nature 2011	ERR025359
1094	4605	2007	India		Mutreja et al. Nature 2011	ERR018111
1095	THSTI-IDH0002	2007	India		Weill et al. Science 2017	ERR1880821
1096	EM1626	2011	Bangladesh		EBI-ENA (unpublished)	SRR491153
1097	S7KCH20	2010	Pakistan		Shah et al. EID 2015	﻿ERR051770
1098	S9KCH9	2010	Pakistan		Shah et al. EID 2015	﻿ERR051772
1099	S2KCH17	2010	Pakistan		Shah et al. EID 2015	﻿ERR051765
1100	S4KCH16	2010	Pakistan		Shah et al. EID 2015	﻿ERR051767
1101	S5KCH10	2010	Pakistan		Shah et al. EID 2015	﻿ERR051768
1102	S23HH18	2010	Pakistan		Shah et al. EID 2015	﻿ERR051786
1103	S6KCH7	2010	Pakistan		Shah et al. EID 2015	﻿ERR051769
1104	CNRVC170252	2015	Iran		Weill et al. Nature 2019	ERR2269838
1105	CNRVC170248	2012	Iran		Weill et al. Nature 2019	ERR2269835
1106	CNRVC170250	2013	Iran		Weill et al. Nature 2019	ERR2269837
1107	CNRVC170249	2013	Iran		Weill et al. Nature 2019	ERR2269836
1108	CNRVC150177	2015	Iraq		Weill et al. Nature 2019	ERR2265659
1109	CNRVC150181	2015	Iraq		Weill et al. Nature 2019	ERR2265660
1110	CNRVC150169	2015	Iraq		Weill et al. Nature 2019	ERR2265656
1111	CNRVC150170	2015	Iraq		Weill et al. Nature 2019	ERR2265657
1112	CNRVC150168	2015	Iraq		Weill et al. Nature 2019	ERR2265655
1113	CNRVC150171	2015	Iraq		Weill et al. Nature 2019	ERR2265658
1114	4488	2006	India		Mutreja et al. Nature 2011	ERR025369
1115	AHV1003-CDC	2010	China		Didelot et al. PLoS Genet 2015	ERR576974
1116	CP1042	2010	Thailand		Katz et al. Mbio 2013	SRR227324
1117	4122	2007	Viet Nam		Mutreja et al. Nature 2011	ERR019885
1118	2255-CDC	2008	China		Didelot et al. PLoS Genet 2015	ERR579075
1119	4623	2007	India		Mutreja et al. Nature 2011	ERR025358
1120	4536	2007	India		Mutreja et al. Nature 2011	ERR025375
1121	4585	2007	India		Mutreja et al. Nature 2011	ERR025366
1122	THSTI-IDH00136	2007	India		Weill et al. Science 2017	ERR1880822
1123	4600	2007	India		Mutreja et al. Nature 2011	ERR025371
1124	CNRVC080397	2008	India		Weill et al. Science 2017	ERR1878570
1125	THSTI	2009	India		Weill et al. Science 2017	ERR1880826
1126	7772	2009	India		Abd El Ghany et al. PLoS Negl Trop Dis 2014	ERR351208
1127	7994	2009	India		Abd El Ghany et al. PLoS Negl Trop Dis 2014	ERR351210
1128	5286	2009	India		Abd El Ghany et al. PLoS Negl Trop Dis 2014	ERR351188
1129	THSTI-IDH00563	2008	India		Weill et al. Science 2017	ERR1880823
1130	THSTI-31698	2012	India		Weill et al. Nature 2019	ERR2269927
1131	THSTI-27071	2011	India		Weill et al. Nature 2019	ERR2269926
1132	VC-22	2010	Nepal		Hendriksen et al. Mbio 2011	SRR308725
1133	VC-16	2010	Nepal		Hendriksen et al. Mbio 2011	SRR308717
1134	VC-20	2010	Nepal		Hendriksen et al. Mbio 2011	SRR308723
1135	VC-7	2010	Nepal		Hendriksen et al. Mbio 2011	SRR308704
1136	VC-2	2010	Nepal		Hendriksen et al. Mbio 2011	SRR308690
1137	VC-21	2010	Nepal		Hendriksen et al. Mbio 2011	SRR308724
1138	VC-13	2010	Nepal		Hendriksen et al. Mbio 2011	SRR308713
1139	VC-10	2010	Nepal		Hendriksen et al. Mbio 2011	SRR308707
1140	VC-12	2010	Nepal		Hendriksen et al. Mbio 2011	SRR308709
1141	VC-5	2010	Nepal		Hendriksen et al. Mbio 2011	SRR308693
1142	VC-4	2010	Nepal		Hendriksen et al. Mbio 2011	SRR308692
1143	VC-3	2010	Nepal		Hendriksen et al. Mbio 2011	SRR308691
1144	VC-17	2010	Nepal		Hendriksen et al. Mbio 2011	SRR308720
1145	VC-1	2010	Nepal		Hendriksen et al. Mbio 2011	SRR308665
1146	VC-8	2010	Nepal		Hendriksen et al. Mbio 2011	SRR308705
1147	VC-11	2010	Nepal		Hendriksen et al. Mbio 2011	SRR308708
1148	VC-9	2010	Nepal		Hendriksen et al. Mbio 2011	SRR308706
1149	4675	2001	Bangladesh		Mutreja et al. Nature 2011	ERR018113
1150	A488-2	2006	Bangladesh		Mutreja et al. Nature 2011	ERR018128
1151	4661	2001	Bangladesh		Mutreja et al. Nature 2011	ERR018116
1152	A487-2	2007	Bangladesh		Mutreja et al. Nature 2011	ERR018182
1153	4662	2001	Bangladesh		Mutreja et al. Nature 2011	ERR025373
1154	4663	2001	Bangladesh		Mutreja et al. Nature 2011	ERR018115
1155	CIRS101	2002	Bangladesh		Chun et al. Proc Natl Acad Sci USA 2009	ACVW00000000
1156	4679	1999	Bangladesh		Mutreja et al. Nature 2011	ERR018114
1157	CNRVC160017	2007	Iraq		Weill et al. Nature 2019	ERR2265665
1158	CNRVC160013	2007	Iraq		Weill et al. Nature 2019	ERR2265662
1159	CNRVC160014	2007	Iraq		Weill et al. Nature 2019	ERR2265663
1160	CNRVC160016	2007	Iraq		Weill et al. Nature 2019	ERR2265664
1161	CNRVC160018	2007	Iraq		Weill et al. Nature 2019	ERR2265666
1162	THSTI-K12759	2005	India		Weill et al. Science 2017	ERR1880831
1163	VC2248-1-CDC	2008	China		Didelot et al. PLoS Genet 2015	ERR579090
1164	THSTI-VC4	1992	India		Weill et al. Science 2017	ERR1880843
1165	CNRVC050280	2005	Pakistan		Weill et al. Science 2017	ERR1878135
1166	S10P57	2010	Pakistan		Shah et al. EID 2015	﻿ERR051773
1167	CNRVC090144	2009	Pakistan		Weill et al. Science 2017	ERR1878577
1168	F8D25	2010	Pakistan		Shah et al. EID 2015	﻿ERR051752
1169	CNRVC090123	2009	Pakistan		Weill et al. Science 2017	ERR1878575
1170	F1DN4	2010	Pakistan		Shah et al. EID 2015	﻿ERR051745
1171	S26R24	2010	Pakistan		Shah et al. EID 2015	﻿ERR051789
1172	S0074	2003	Mozambique		Garrine et al. PLoS Neglect Trop Dis 2017	ERS1938060
1173	S0014	2002	Mozambique		Garrine et al. PLoS Neglect Trop Dis 2017	ERS1938051
1174	S152	2003	Mozambique		Garrine et al. PLoS Neglect Trop Dis 2017	ERS1938085
1175	S0035	2002	Mozambique		Garrine et al. PLoS Neglect Trop Dis 2017	ERS1938059
1176	S121	2003	Mozambique		Garrine et al. PLoS Neglect Trop Dis 2017	ERS1938079
1177	Zim-12	2009	Zimbabwe		Weill et al. Science 2017	ERR044798
1178	CP1038	2009	Zimbabwe		Katz et al. Mbio 2013	SRR227311
1179	2011EL-1137	2009	Republic of South Africa		Katz et al. Mbio 2013	SRR774784
1180	S0034	2002	Mozambique		Garrine et al. PLoS Neglect Trop Dis 2017	ERS1938058
1181	S1019828-5	2010	Mozambique		Garrine et al. PLoS Neglect Trop Dis 2017	ERS1938068
1182	S1020229-6	2010	Mozambique		Garrine et al. PLoS Neglect Trop Dis 2017	ERS1938072
1183	CNRVC090143	2009	Pakistan		Weill et al. Science 2017	ERR1878576
1184	S14P9	2010	Pakistan		Shah et al. EID 2015	﻿ERR051777
1185	F4D48	2010	Pakistan		Shah et al. EID 2015	﻿ERR051748
1186	S27RG11	2010	Pakistan		Shah et al. EID 2015	﻿ERR051790
1187	S24RG6	2010	Pakistan		Shah et al. EID 2015	﻿ERR051787
1188	F19KTH2	2010	Pakistan		Shah et al. EID 2015	﻿ERR051763
1189	S12P76	2010	Pakistan		Shah et al. EID 2015	﻿ERR051775
1190	S13P83	2010	Pakistan		Shah et al. EID 2015	﻿ERR051776
1191	F15KTH7	2010	Pakistan		Shah et al. EID 2015	﻿ERR051759
1192	F16KTH6	2010	Pakistan		Shah et al. EID 2015	﻿ERR051760
1193	S19HH5	2010	Pakistan		Shah et al. EID 2015	﻿ERR051782
1194	S18HH4	2010	Pakistan		Shah et al. EID 2015	﻿ERR051781
1195	F5D38	2010	Pakistan		Shah et al. EID 2015	﻿ERR051749
1196	F2D59	2010	Pakistan		Shah et al. EID 2015	﻿ERR051746
1197	F11D4	2010	Pakistan		Shah et al. EID 2015	﻿ERR051755
1198	F7D30	2010	Pakistan		Shah et al. EID 2015	﻿ERR051751
1199	S1KCH15	2010	Pakistan		Shah et al. EID 2015	﻿ERR051764
1200	S21HH15	2010	Pakistan		Shah et al. EID 2015	﻿ERR051784
1201	F12D1	2010	Pakistan		Shah et al. EID 2015	﻿ERR051756
1202	S25R22	2010	Pakistan		Shah et al. EID 2015	﻿ERR051788
1203	S16HH1	2010	Pakistan		Shah et al. EID 2015	﻿ERR051779
1204	S20HH14	2010	Pakistan		Shah et al. EID 2015	﻿ERR051783
1205	S22HH17	2010	Pakistan		Shah et al. EID 2015	﻿ERR051785
1206	F14KPD3	2010	Pakistan		Shah et al. EID 2015	﻿ERR051758
1207	S8KCH18	2010	Pakistan		Shah et al. EID 2015	﻿ERR051771
1208	F17KTH4	2010	Pakistan		Shah et al. EID 2015	﻿ERR051761
1209	F18KTH3	2010	Pakistan		Shah et al. EID 2015	﻿ERR051762
1210	S17HH3	2010	Pakistan		Shah et al. EID 2015	﻿ERR051780
1211	THSTI-L9496	2006	India		Weill et al. Science 2017	ERR1880834
1212	4519	2005	India		Mutreja et al. Nature 2011	ERR025374
1213	THSTI-L19089	2006	India		Weill et al. Science 2017	ERR1880833
1214	THSTI-K9398	2005	India		Weill et al. Science 2017	ERR1880832
1215	CNRVC060089	2006	India		Weill et al. Science 2017	ERR1878151
1216	4538	2007	India		Mutreja et al. Nature 2011	ERR025360
1217	VC2454-CDC	2005	China		Didelot et al. PLoS Genet 2015	ERR579089
1218	MBN17	2004	India		Mutreja et al. Nature 2011	ERR018123
1219	KNC1709	2009	Kenya		Kiiru et al. Plos One 2013	ERR114418
1220	CNRVC060333	2006	India/Nepal		Weill et al. Science 2017	ERR1878548
1221	THSTI-IDH01405	2009	India		Weill et al. Science 2017	ERR1880825
1222	THSTI-IDH01272	2008	India		Weill et al. Science 2017	ERR1880824
1223	VC-6	2010	Nepal		Hendriksen et al. Mbio 2011	SRR308703
1224	VC-19	2010	Nepal		Hendriksen et al. Mbio 2011	SRR308722
1225	IDHO1726	2009	India		Mutreja et al. Nature 2011	ERR018187
1226	CNRVC110078	2011	Bangladesh		Weill et al. Nature 2019	ERR2265590
1227	CP1048	2010	Bangladesh		Katz et al. Mbio 2013	SRR227303
1228	CP1050	2010	Bangladesh		Katz et al. Mbio 2013	SRR227335
1229	THSTI-IDH02834	2010	India		Weill et al. Science 2017	ERR1880827
1230	VC-15	2010	Nepal		Hendriksen et al. Mbio 2011	SRR308716
1231	VC-18	2010	Nepal		Hendriksen et al. Mbio 2011	SRR308721
1232	THSTI-IDH02959	2010	India		Weill et al. Science 2017	ERR1880828
1233	5417	2009	India		Abd El Ghany et al. PLoS Negl Trop Dis 2014	ERR351191
1234	6734	2009	India		Abd El Ghany et al. PLoS Negl Trop Dis 2014	ERR351205
1235	KNC231	2009	Kenya		Kiiru et al. Plos One 2013	ERR117600
1236	6016	2009	India		Abd El Ghany et al. PLoS Negl Trop Dis 2014	ERR351193
1237	5663	2009	India		Abd El Ghany et al. PLoS Negl Trop Dis 2014	ERR351192
1238	7683	2009	India		Abd El Ghany et al. PLoS Negl Trop Dis 2014	ERR351207
1239	5185	2009	India		Abd El Ghany et al. PLoS Negl Trop Dis 2014	ERR351179
1240	5046	2009	India		Abd El Ghany et al. PLoS Negl Trop Dis 2014	ERR351175
1241	6557	2009	India		Abd El Ghany et al. PLoS Negl Trop Dis 2014	ERR351203
1242	6259	2009	India		Abd El Ghany et al. PLoS Negl Trop Dis 2014	ERR351199
1243	5202	2009	India		Abd El Ghany et al. PLoS Negl Trop Dis 2014	ERR351185
1244	4966	2009	India		Abd El Ghany et al. PLoS Negl Trop Dis 2014	ERR351174
1245	CNRVC140160	2010	Niger		Weill et al. Science 2017	ERR1878611
1246	CNRVC100159	2010	Nigeria		Weill et al. Science 2017	ERR1878583
1247	CNRVC100224	2010	Nigeria		Weill et al. Science 2017	ERR1878589
1248	CNRVC090177	2009	Nigeria		Weill et al. Science 2017	ERR1878579
1249	CNRVC090182	2009	Cameroon		Weill et al. Science 2017	ERR1878580
1250	CNRVC090175	2009	Nigeria		Weill et al. Science 2017	ERR1878578
1251	2010EL-1749	2010	Cameroon		Katz et al. Mbio 2013	SRR773655
1252	CNRVC140167	2010	Niger		Weill et al. Science 2017	ERR1878612
1253	CNRVC100186	2010	Cameroon		Weill et al. Science 2017	ERR1878588
1254	6801	2009	India		Abd El Ghany et al. PLoS Negl Trop Dis 2014	ERR351206
1255	CNRVC110128	2010	Cameroon		Weill et al. Science 2017	ERR1878598
1256	CNRVC100246	2010	Chad		Weill et al. Science 2017	ERR1878591
1257	CNRVC100240	2010	Chad		Weill et al. Science 2017	ERR1878590
1258	CNRVC110241	2011	Chad		Weill et al. Science 2017	ERR1878600
1259	CNRVC110230	2011	Chad		Weill et al. Science 2017	ERR1878599
1260	L410	2012	Togo		Weill et al. Science 2017	ERR572590
1261	L397	2010	Togo		Weill et al. Science 2017	ERR572580
1262	L403	2011	Togo		Weill et al. Science 2017	ERR572585
1263	L395	2010	Togo		Weill et al. Science 2017	ERR572839
1264	CNRVC110262	2011	Nigeria		Weill et al. Science 2017	ERR1878601
1265	CNRVC140027	2014	Nigeria		Weill et al. Science 2017	ERR1878609
1266	CNRVC140150	2014	Nigeria		Weill et al. Science 2017	ERR1878610
1267	468-14	2014	Ghana		Weill et al. Science 2017	ERR1024524
1268	19-14	2014	Ghana		Weill et al. Science 2017	ERR1024521
1269	262-14	2014	Ghana		Weill et al. Science 2017	ERR1024526
1270	CNRVC110096	2010	Cameroon		Weill et al. Science 2017	ERR1878595
1271	CNRVC110113	2011	Cameroon		Weill et al. Science 2017	ERR1878596
1272	CNRVC110060	2011	Nigeria		Weill et al. Science 2017	ERR1878594
1273	CNRVC110058	2011	Nigeria		Weill et al. Science 2017	ERR1878593
1274	CNRVC110120	2011	Cameroon		Weill et al. Science 2017	ERR1878597
1275	L413	2012	Togo		Weill et al. Science 2017	ERR572592
1276	L408	2011	Togo		Weill et al. Science 2017	ERR572589
1277	L409	2012	Togo		Weill et al. Science 2017	ERR572842
1278	HC-40A1	2010	Haiti		Katz et al. Mbio 2013	SRR135545
1279	HCUF01	2010	Haiti		Katz et al. Mbio 2013	SRR135540
1280	HC-22A1	2010	Haiti		Katz et al. Mbio 2013	SRR191381
1281	HC-68A1	2010	Haiti		Katz et al. Mbio 2013	SRR191363
1282	2010EL-1792	2010	Haiti		Reimer et al. EID 2011	AELJ00000000.1
1283	2010EL-1786	2010	Haiti		Reimer et al. EID 2011	AELI00000000.1
1284	2010EL-1798	2010	Haiti		Reimer et al. EID 2011	CP003069.1/CP003070.1
1285	CNRVC100278	2010	Haiti		Weill et al. Science 2017	ERR1878592
1286	THSTI-20370	2010	India		Weill et al. Nature 2019	ERR2269808
1287	THSTI-23835	2010	India		Weill et al. Nature 2019	ERR2269922
1288	THSTI-23485	2010	India		Weill et al. Nature 2019	ERR2269921
1289	THSTI-26871	2011	India		Weill et al. Nature 2019	ERR2269924
1290	THSTI-26866	2011	India		Weill et al. Nature 2019	ERR2269923
1291	VC-26	2010	Nepal		Hendriksen et al. Mbio 2011	SRR308727
1292	VC-14	2010	Nepal		Hendriksen et al. Mbio 2011	SRR308715
1293	VC-25	2010	Nepal		Hendriksen et al. Mbio 2011	SRR308726
1294	THSTI-32676	2012	India		Weill et al. Nature 2019	ERR2269928
1295	THSTI-26907	2011	India		Weill et al. Nature 2019	ERR2269925
1296	THSTI-33102	2012	India		Weill et al. Nature 2019	ERR2269929
1297	THSTI-36124	2013	India		Weill et al. Nature 2019	ERR2269930
1298	THSTI-36136	2013	India		Weill et al. Nature 2019	ERR2269945
1299	THSTI-36268	2013	India		Weill et al. Nature 2019	ERR2269946
1300	CNRVC140176	2014	India		Weill et al. Nature 2019	ERR2265649
1301	THSTI-41049	2014	India		Weill et al. Nature 2019	ERR2269947
1302	THSTI-36133	2013	India		Weill et al. Nature 2019	ERR2269944
1303	THSTI-45544	2015	India		Weill et al. Nature 2019	ERR2269950
1304	THSTI-45983	2015	India		Weill et al. Nature 2019	ERR2269952
1305	THSTI-46073	2015	India		Weill et al. Nature 2019	ERR2269953
1306	CNRVC150140	2015	India		Weill et al. Nature 2019	ERR2265652
1307	THSTI-52586	2016	India		Weill et al. Nature 2019	ERR2270655
1308	THSTI-41055	2014	India		Weill et al. Nature 2019	ERR2269948
1309	THSTI-41081	2014	India		Weill et al. Nature 2019	ERR2269949
1310	THSTI-45869	2015	India		Weill et al. Nature 2019	ERR2269951
1311	THSTI-52629	2016	India		Weill et al. Nature 2019	ERR2270657
1312	THSTI-52588	2016	India		Weill et al. Nature 2019	ERR2270656
1313	THSTI-52665	2016	India		Weill et al. Nature 2019	ERR2270658
1314	THSTI-55199	2017	India		Weill et al. Nature 2019	ERR2270659
1315	THSTI-56650	2017	India		Weill et al. Nature 2019	ERR2270660
1316	THSTI-56695	2017	India		Weill et al. Nature 2019	ERR2270661
1317	THSTI-56712	2017	India		Weill et al. Nature 2019	ERR2270662
1318	31-1	2015	Kenya		Weill et al. Nature 2019	ERR2265589
1319	4621STDY6714750	2015	Kenya		Weill et al. Nature 2019	ERS1572785
1320	4621STDY6714758	2015	Kenya		Weill et al. Nature 2019	ERS1572793
1321	4621STDY6714780	2016	Kenya		Weill et al. Nature 2019	ERS1572815
1322	UG026	2015	Uganda		Bwire et al. PLoS Negl Trop Dis 2018	SAMN08744332
1323	UG010	2016	Uganda		Bwire et al. PLoS Negl Trop Dis 2018	SAMN08744330
1324	UG020	2016	Uganda		Bwire et al. PLoS Negl Trop Dis 2018	SAMN08744331
1325	4621STDY6714749	2015	Kenya		Weill et al. Nature 2019	ERS1572784
1326	4621STDY6714748	2015	Kenya		Weill et al. Nature 2019	ERS1572783
1327	CNRVC170179	2017	Yemen		Weill et al. Nature 2019	ERR2269617
1328	CNRVC170177	2016	Yemen		Weill et al. Nature 2019	ERR2269615
1329	CNRVC170168	2016	Yemen		Weill et al. Nature 2019	ERR2265674
1330	CNRVC170175	2016	Yemen		Weill et al. Nature 2019	ERR2269613
1331	CNRVC170208	2017	Yemen		Weill et al. Nature 2019	ERR2269811
1332	CNRVC170197	2017	Yemen		Weill et al. Nature 2019	ERR2269710
1333	Tanz-2	2015	Tanzania		Kachwamba et al. BMC Infect Dis 2017	ERS2318680
1334	Tanz-3	2015	Tanzania		Kachwamba et al. BMC Infect Dis 2017	ERS2318681
1335	ZB3	2016	Tanzania		Hounmanou et al. PLoS Negl Trop Dis 2019	ERS3013725
1336	ZB2	2016	Tanzania		Hounmanou et al. PLoS Negl Trop Dis 2019	ERS3013724
1337	Tanz-42	2015	Tanzania		Kachwamba et al. BMC Infect Dis 2017	ERS2318697
1338	Tanz-9	2015	Tanzania		Kachwamba et al. BMC Infect Dis 2017	ERS2318682
1339	MZ1	2016	Tanzania		Hounmanou et al. PLoS Negl Trop Dis 2019	ERS3013715
1340	ZB6	2017	Tanzania		Hounmanou et al. PLoS Negl Trop Dis 2019	ERS3013728
1341	SG2	2017	Tanzania		Hounmanou et al. PLoS Negl Trop Dis 2019	ERS3013720
1342	Tanz-48	2015	Tanzania		Kachwamba et al. BMC Infect Dis 2017	ERS2318700
1343	Tanz-33	2015	Tanzania		Kachwamba et al. BMC Infect Dis 2017	ERS2318693
1344	Tanz-14	2015	Tanzania		Kachwamba et al. BMC Infect Dis 2017	ERS2318685
1345	MB2	2017	Tanzania		Hounmanou et al. PLoS Negl Trop Dis 2019	ERS3013712
1346	KG1	2015	Tanzania		Hounmanou et al. PLoS Negl Trop Dis 2019	ERS3013709
1347	TG1	2015	Tanzania		Hounmanou et al. PLoS Negl Trop Dis 2019	ERS3013721
1348	KG2	2015	Tanzania		Hounmanou et al. PLoS Negl Trop Dis 2019	ERS3013710
1349	TG2	2015	Tanzania		Hounmanou et al. PLoS Negl Trop Dis 2019	ERS3013722
1350	P3	2017	Tanzania		Hounmanou et al. PLoS Negl Trop Dis 2019	ERS3013705
1351	MZ2	2016	Tanzania		Hounmanou et al. PLoS Negl Trop Dis 2019	ERS3013716
1352	DR1	2017	Tanzania		Hounmanou et al. PLoS Negl Trop Dis 2019	ERS3013707
1353	ZB5	2017	Tanzania		Hounmanou et al. PLoS Negl Trop Dis 2019	ERS3013727
1354	ZB4	2017	Tanzania		Hounmanou et al. PLoS Negl Trop Dis 2019	ERS3013726
1355	ZB1	2016	Tanzania		Hounmanou et al. PLoS Negl Trop Dis 2019	ERS3013723
1356	RV1	2017	Tanzania		Hounmanou et al. PLoS Negl Trop Dis 2019	ERS3013717
1357	MB1	2017	Tanzania		Hounmanou et al. PLoS Negl Trop Dis 2019	ERS3013711
1358	W1	2017	Tanzania		Hounmanou et al. PLoS Negl Trop Dis 2019	ERS3035913
1359	P2	2017	Tanzania		Hounmanou et al. PLoS Negl Trop Dis 2019	ERS3013706
1360	MO1	2016	Tanzania		Hounmanou et al. PLoS Negl Trop Dis 2019	ERS3013713
1361	DR2	2017	Tanzania		Hounmanou et al. PLoS Negl Trop Dis 2019	ERS3013708
1362	MO2	2016	Tanzania		Hounmanou et al. PLoS Negl Trop Dis 2019	ERS3013714
1363	SG1	2017	Tanzania		Hounmanou et al. PLoS Negl Trop Dis 2019	ERS3013719
1364	F2	2017	Tanzania		Hounmanou et al. PLoS Negl Trop Dis 2019	ERS3013701
1365	F4	2017	Tanzania		Hounmanou et al. PLoS Negl Trop Dis 2019	ERS3013703
1366	RV2	2017	Tanzania		Hounmanou et al. PLoS Negl Trop Dis 2019	ERS3013718
*The T10 strains are located from tree position no. 704 to no. 1060.
